# Supplementary material for: Fossilized solidifications fronts in the Bushveld Complex argues for liquid-dominated magmatic systems
Source: Nat Commun. 2020 Jun 9;11:2909. doi: 10.1038/s41467-020-16723-6 (PMC7283281; doi:10.1038/s41467-020-16723-6)
Supplement: Supplementary file 4 — Supplementary Data 1 [file 41467_2020_16723_MOESM4_ESM.xlsx]

## Sheet: Section with autolith
X (horizontal) cm	Y (vertical) cm	Ti (ppm)	Ti 2Θ Error (ppm)	V (ppm)	V 2Θ Error (ppm)	Cr (ppm)	Cr 2Θ Error (ppm)	V/Ti	Cr/V	Cr/V x 9757	Cr/V x 9757 2Θ
1	1	77981	746.15	7275.75	238.34	8347.46	141.31	0.0933016	1.1473	11194.2	620.77
5	1	44019.2	525.21	4212.42	169	4948.89	101.62	0.0956951	1.17483	11462.8	944.319
9	1	84452.6	827.7	8001.26	265.16	10131.6	164.77	0.0947426	1.26625	12354.8	665.864
13	1	62245.8	637.45	5903.23	204.38	7169.73	125.36	0.0948374	1.21454	11850.3	717.355
17	1	69620.1	698.37	6742.93	224.78	8351.38	139.28	0.0968532	1.23854	12084.4	671.839
21	1	81865	791.45	7664.46	252.92	11194.2	166.48	0.0936231	1.46053	14250.4	699.356
25	1	74673.7	724.26	6946.1	231.25	12176.8	164.49	0.0930194	1.75304	17104.4	769.229
29	0.4	50181.8	559.88	4652.3	178.83	9048.18	133.24	0.092709	1.94488	18976.2	1074.13
33	0.3	22630.8	373.95	2037.02	119.22	3356.14	83.89	0.0900108	1.64757	16075.4	2351.72
37	0.3	57022.3	591.86	5093.36	187.57	8640.78	131.46	0.0893222	1.69648	16552.5	927.395
41	0.3	83537.2	801.66	7256.63	252.6	14939	190.83	0.0868671	2.05868	20086.5	893.154
45	0.3	37359	510.29	3216.16	160.75	5812.64	114.93	0.0860879	1.80732	17634.1	1742.71
53	1	63016.2	621.35	6101.92	199.92	11854.6	150.04	0.096831	1.94277	18955.6	786.044
57	1	55043.2	587.44	5607.85	191.06	10314.2	141.54	0.101881	1.83925	17945.5	839.02
61	1	70314.2	696.14	7061.48	225.63	10558.7	152.58	0.100427	1.49525	14589.2	673.627
65	1	79370.4	763.8	7752.81	246.11	10621.9	159.45	0.0976788	1.37006	13367.7	637.018
69	1	81655.3	786.97	8022.37	253.88	11039	165.7	0.0982468	1.37602	13425.8	637.767
73	1	74229.6	728.31	7806.59	238.23	10449.5	156.12	0.105168	1.33855	13060.2	595.454
77	1	46261.9	534.39	4612.74	173.37	6832.85	117.57	0.0997092	1.4813	14453	934.693
81	1	81980.9	786.07	8034.84	253.47	9691.08	155.62	0.0980086	1.20613	11768.2	596.148
85	1	30884.4	478.95	3238.2	156.95	4415.08	103.48	0.104849	1.36344	13303	1511.22
89	1	78019.9	748.77	7499.46	240.47	10102.6	154.69	0.0961224	1.3471	13143.7	645.326
93	1	90262.4	864.13	8526.15	276.64	12130.4	180.08	0.0944596	1.42273	13881.6	668.638
97	1	78959.2	754.54	7518.27	241.87	10464.3	157.5	0.0952172	1.39185	13580.3	657.572
1	5	82058.8	765.55	7612.71	244.15	7579.34	137.7	0.0927714	0.995617	9714.23	566.016
5	5	30587.4	444.34	3433.91	147.96	3323.74	87.07	0.112266	0.967917	9443.97	1065.99
9	5	72278.2	750.35	7778.93	246.69	7067.85	138.69	0.107625	0.908589	8865.1	551.662
13	5	62075.5	609.96	5949.97	195.82	5800.08	109.55	0.0958505	0.974808	9511.2	591.23
17	5	41450.8	503.49	4014.34	162.01	3911.23	91.35	0.0968459	0.974315	9506.39	896.063
21	5	61145.7	704.48	6002.22	227.25	6365.52	132.46	0.0981625	1.06053	10347.6	815.232
61	5	51467.1	511.06	5164.25	165.61	6415.54	104.23	0.100341	1.2423	12121.1	631.511
65	5	60278.2	642.23	6157.66	208.98	6570.91	123.76	0.102154	1.06711	10411.8	665.533
69	5	62013.9	625.1	6269.25	202.84	6233.07	116.27	0.101094	0.994229	9700.69	585.472
73	5	59791	629.84	5968.48	204.06	5800.95	116.17	0.0998224	0.971931	9483.13	649.293
77	5	75711.4	703.11	7381.74	226.38	6132.69	119.78	0.0974984	0.830792	8106.04	485.536
81	5	82533.2	792.47	7976.21	254.81	7671.86	142.68	0.0966424	0.961843	9384.7	557.574
85	5	55723.1	552.77	5330.09	177.43	4993.52	98	0.0956531	0.936855	9140.89	597.173
89	5	74386.7	725.81	6982.37	232.08	7419.02	133.89	0.0938658	1.06254	10367.2	621.865
93	5	75970.3	747.42	7439.61	241.01	7736.5	139.27	0.0979279	1.03991	10146.4	591.71
97	5	66061.4	644.37	6308.78	206.71	6336.62	118.02	0.0954987	1.00441	9800.06	598.057
1	9	62881.8	615.47	6108.33	198.13	5529.93	109.03	0.0971399	0.90531	8833.11	564.895
5	9	62864.7	617.13	6213.91	199.31	5504.83	108.85	0.0988458	0.885888	8643.61	548.206
9	9	83221.5	782.02	8128.67	251.91	6808.52	134.39	0.0976752	0.837593	8172.4	499.908
13	9	54120.8	554.32	5525.92	180.2	4397.86	95.45	0.102103	0.79586	7765.21	549.589
17	9	55160.9	557.99	5655.03	181.59	4941.11	99.65	0.102519	0.873755	8525.23	552.097
21	9	66133.5	645.5	6539.79	208.47	5657.65	112.6	0.0988877	0.865112	8440.9	535.514
25	9	85784.6	805.88	8412.06	259.82	9073.23	153.37	0.0980602	1.0786	10523.9	549.445
28	10	25251	398.68	2700.82	131.32	3655.72	87.29	0.106959	1.35356	13206.7	1533.28
32	10	65700.2	684.92	6276.46	219.96	9662.7	148.87	0.0955319	1.53951	15021	811.031
61	9	39811	495.26	4238.62	162.47	5925.75	108.64	0.106468	1.39804	13640.7	958.584
65	9	96082.1	902.83	9146.9	289.37	9702.74	168.11	0.0951988	1.06077	10349.9	567.304
69	9	57412	591.76	5710.27	191.47	4998	104.68	0.0994613	0.875265	8539.96	599.746
73	9	68664.8	707.15	7019.07	230.07	5536.88	121.15	0.102222	0.788834	7696.65	552.002
77	9	53182	532.67	5206.2	171.75	4058.77	88.97	0.097894	0.779603	7606.59	550.066
81	9	71376.3	692.77	6909.94	222.81	5359.55	114.66	0.09681	0.775629	7567.81	522.053
85	9	77532.1	774.33	7455.62	248.81	6129.52	130.52	0.0961618	0.822134	8021.56	570.025
89	9	69602.9	682.58	6710.84	219.41	5530.6	115.35	0.096416	0.824129	8041.03	548.323
93	9	90595	861.43	8920.81	277.99	7213.63	146.78	0.0984691	0.808629	7889.8	500.269
97	9	80524.6	761.77	7953.34	245.96	6421.93	129.73	0.098769	0.807451	7878.3	492.178
1	13	76075.9	724.86	7766.04	235.6	5830.03	121.74	0.102083	0.750708	7324.66	464.008
5	13	54680.1	565.26	5430.36	182.86	4297.17	95.77	0.0993114	0.791323	7720.94	579.438
9	13	86481.5	827.5	8367.38	266.11	6466.11	137.83	0.0967534	0.772776	7539.97	511.143
13	13	45665.7	566.31	4467.71	182.62	3588.9	96.38	0.0978351	0.803297	7837.77	860.363
17	13	75417.4	697.38	6753.27	220.85	5528.26	114.38	0.0895453	0.818605	7987.13	540.425
21	13	77253.5	743.34	7581.12	239.71	6306.86	127.11	0.098133	0.831917	8117.01	517.268
25	13	72950.3	694.69	6927.64	222.61	6675.38	124.62	0.0949639	0.963586	9401.71	563.999
29	13	57879.3	604.97	5972.11	197.23	6654.24	119.1	0.103182	1.11422	10871.4	642.607
33	13	49101.3	521.48	5011.12	169.55	6304.86	106.93	0.102057	1.25817	12276	704.44
37	13	78825.9	755.32	7957.56	244.96	10516.9	157.74	0.100951	1.32162	12895	595.379
41	13	60194.1	605.12	6204.56	197.18	8690.52	131.18	0.103076	1.40067	13666.3	655.579
57	14	47578.1	573.95	4764.39	185.91	7779.95	130.8	0.101162	1.63294	15932.6	1045.23
61	13	75702.6	738.93	7499.1	238.8	11647.4	163.16	0.09906	1.55318	15154.3	675.999
65	13	66127.4	654.24	6406.58	210.5	6952.92	123.91	0.0968825	1.08528	10589.1	620.044
69	13	63507.2	640.66	6423.63	207.89	5541.02	112.05	0.101148	0.862599	8416.38	550.809
73	13	43716.3	534.52	3911.18	169.41	3315.15	89.35	0.0894673	0.847609	8270.12	965.46
77	13	66823.1	694.57	6309.25	222.52	5245.28	117.51	0.0944173	0.831363	8111.61	640.921
81	13	52294.6	625.06	4998.95	200.6	3883.58	103.29	0.0955921	0.776879	7580.01	808.999
85	13	82584	794.23	8176.24	256.61	6089.93	131.12	0.0990051	0.744833	7267.33	491.079
89	13	83471.3	812.41	7833.7	259.79	6297.59	134.01	0.093849	0.80391	7843.75	553.531
93	13	66676.9	652.14	6223.93	208.31	4909.7	107.61	0.0933447	0.788842	7696.74	564.611
97	13	60594.4	594.74	5808.89	190.96	4549.4	98.63	0.0958652	0.783179	7641.48	544.605
1	17	73425.8	714.92	7113.2	230.02	5232.54	115.93	0.0968761	0.73561	7177.35	514.219
5	17	83304.4	806.55	8030.74	259.23	5514.78	128.1	0.0964023	0.686709	6700.22	502.388
9	17	82597.8	763.26	6812.76	238.15	5361.11	118.6	0.0824812	0.786922	7678	593.752
13	17	78412.4	757.01	7362.5	242.1	5267.25	120.49	0.0938946	0.715416	6980.31	525.063
17	17	62745.4	628.14	6244.75	203.17	4884.37	105.73	0.0995251	0.782156	7631.5	537.457
21	17	67187.2	664.49	6920.19	216.4	5306.65	112.92	0.102999	0.766836	7482.02	497.861
25	17	67559.2	661.08	6831.51	214.45	5244.99	111.04	0.101119	0.767764	7491.08	497.838
29	17	61742.1	609.84	5900.31	195.67	5122.51	104.83	0.0955639	0.868176	8470.8	574.879
33	17	76413.4	744.71	7381.36	239.43	6412.69	128.25	0.0965977	0.868768	8476.57	549.895
37	17	76223.3	779.06	7426.5	251.05	7161.46	140.69	0.0974309	0.964312	9408.79	624.844
41	17	63562.6	652.9	6131.73	210.02	6775.67	124.18	0.0964676	1.10502	10781.7	676.803
45	17	69086.7	669.72	6638.33	215.13	7817.5	130.16	0.0960869	1.17763	11490.1	619.979
49	17	56148.9	577.04	5977.23	189.22	8013.83	123.89	0.106453	1.34073	13081.5	640.206
53	17	60721	608.82	6058.75	197.07	9239.15	134.07	0.0997802	1.52493	14878.7	702.267
57	17	52250.2	541.19	5440.05	176.73	7986.86	119.78	0.104115	1.46816	14324.8	697.919
61	17	65331.7	712.33	6514.85	230.79	7896.36	142.72	0.0997197	1.21206	11826	757.198
65	17	71095.8	727.63	6919.84	234.44	6021.2	126.45	0.0973312	0.870136	8489.91	604.053
69	17	51087.8	589.74	5078.99	190.67	3862.76	98.03	0.0994168	0.760537	7420.56	706.973
73	17	61274.2	594.08	5978.21	191.37	4623.6	98.39	0.0975648	0.773409	7546.15	514.042
77	17	74242.8	726.19	7155.83	233.39	5348.35	118.16	0.0963841	0.747412	7292.49	525.471
81	17	55484.8	563.46	5202.68	180.24	3996.27	91.88	0.0937677	0.768118	7494.52	596.945
85	17	81535.1	740.74	6826.73	231.6	5049.89	113.58	0.0837275	0.739723	7217.48	550.721
89	17	69209.5	666.31	6398.35	212.44	4839.12	107.48	0.092449	0.756307	7379.29	544.182
93	17	77148.8	753.31	7159.12	240.4	5526.32	122.09	0.0927963	0.771927	7531.69	558.742
97	17	38606.4	493.58	3747.37	158.99	2865.65	81.5	0.0970661	0.76471	7461.27	900.307
1	21	62992.4	624.04	6423.78	202.84	4567.33	102.47	0.101977	0.711003	6937.26	491.457
5	21	56793.2	569.83	5573.77	183.86	3915.28	91.8	0.0981414	0.702447	6853.78	530.088
9	21	65016.8	641.87	6091.24	205.17	4552.25	103.11	0.0936872	0.747344	7291.83	556.313
13	21	59392.4	595.6	5580.59	190.49	3963.88	94.8	0.0939613	0.710298	6930.37	565.766
17	21	58028.5	591.87	5635.49	190.55	4216.92	96.85	0.0971159	0.748279	7300.96	566.972
21	21	52911.2	546.36	5306.62	177.02	3723.24	88.41	0.100293	0.701622	6845.72	542.256
25	21	57599	590.74	5849.85	191.85	4170.76	96.81	0.101562	0.712969	6956.44	529.552
29	21	60852	591.16	5731.73	189.16	4389.06	96.04	0.0941914	0.765748	7471.4	539.543
33	21	72750.7	720.09	7201.54	232.61	5349.7	117.48	0.0989893	0.742855	7248.04	514.112
37	21	43001.1	511.36	4245.06	165.13	3485.54	87.26	0.0987198	0.821081	8011.29	780.171
41	21	72177.9	691.8	7049.42	222.89	5191.68	112.58	0.0976673	0.736469	7185.73	492.676
45	21	55239	566.54	5734.89	184.83	4526.07	97.26	0.10382	0.789217	7700.39	533.302
49	21	64594.1	630.13	6343	203.27	5052.09	105.64	0.0981978	0.796483	7771.28	520.749
53	21	56537.1	559.1	5634.15	180.88	4846.39	97.84	0.099654	0.860181	8392.79	543.959
57	21	81345.2	785.09	7826.13	252.2	7144.2	137.92	0.0962089	0.912865	8906.82	554.108
61	21	55162	561.78	5584.04	182.38	5532	104.47	0.10123	0.990681	9666.07	596.195
65	21	59988.3	583.61	5852.67	188	5366.76	103.5	0.0975636	0.916976	8946.94	554.251
69	21	40416.8	493.99	3991.37	159.54	3203.88	83.7	0.0987551	0.802702	7831.96	817.838
73	21	85720.7	812.71	8095.62	260.14	6056.8	131.11	0.0944419	0.748158	7299.77	507.761
77	21	67989.6	647.33	6542.23	207.98	4802.83	104.59	0.0962241	0.734127	7162.88	495.88
81	21	51798.4	527.39	5074.57	170.08	3677.54	85.21	0.0979677	0.7247	7070.9	549.113
85	21	68335.6	661.4	6397.6	211.35	4559.9	104.95	0.0936203	0.712752	6954.32	528.77
89	21	44338.9	521.93	4088.39	166.32	2927.37	82.51	0.0922078	0.71602	6986.21	801.056
93	21	74119.6	713.9	7023.93	228.7	4782.07	111.28	0.0947648	0.680825	6642.81	503.314
97	21	71680.8	694.71	6658.98	221.7	4602.58	107.92	0.0928977	0.691184	6743.88	526.464
1	25	47877.6	606.49	4659.29	195.44	3991.94	104.34	0.0973167	0.85677	8359.51	916.518
5	25	50943.4	532.43	5160.75	172.88	3882.3	89.25	0.101304	0.752274	7339.94	565.254
9	25	66985.1	665.7	6664.19	215.33	4581.86	107.02	0.0994876	0.687534	6708.27	506.28
13	25	54365.8	569.44	5679.67	186.02	3830.46	92.39	0.104471	0.674416	6580.28	519.822
17	25	55066.5	557.48	5561.65	180.87	3712.47	89.1	0.100999	0.667512	6512.92	508.339
21	25	66389.3	663.32	6637.54	214.73	4195.41	103.18	0.099979	0.632073	6167.14	490.671
25	25	62529.6	626.58	6184.27	202.39	3983.1	97.88	0.0989015	0.64407	6284.19	505.385
29	25	53805.3	553.3	5400.32	179.32	3666.24	88.85	0.100368	0.678893	6623.96	533.045
33	25	65994.6	659.94	6965.37	215.96	4227.5	103.7	0.105545	0.606931	5921.83	450.381
37	25	67959.4	651.84	6540.4	209.38	4289.08	101.62	0.0962398	0.655783	6398.47	485.313
41	25	52752.6	531.52	5191.57	171.55	4005.31	88.87	0.0984135	0.771503	7527.55	551.906
45	25	54963.1	551.77	5552.67	179.02	4159.66	92.14	0.101025	0.749128	7309.24	521.99
49	25	50194.4	509.53	5280.93	166.68	3694.33	84.31	0.10521	0.69956	6825.61	491.652
53	25	69834.1	716.25	7104.34	232.81	4438.22	112.71	0.101732	0.62472	6095.39	507.263
57	25	65866.1	644.14	6796.47	209.85	4348.84	102.47	0.103186	0.639867	6243.19	454.208
61	25	60603.1	609.69	5919.87	196.53	4029.28	97.13	0.0976826	0.680637	6640.97	531.464
65	25	65419.4	637.77	6601.84	206.83	4234.34	100.23	0.100916	0.641388	6258.02	464.085
69	25	64496.2	630.88	6511.33	204.6	4679.48	103.39	0.100957	0.718667	7012.04	486.812
73	25	73913.9	719.41	7043.44	230.68	5150.61	115.8	0.0952924	0.731263	7134.94	525.37
77	25	69965.8	657.8	6676.4	210.93	4507.56	103.14	0.0954238	0.675148	6587.42	476.208
81	25	65184.5	628.27	5907.43	199.51	3993.05	96.99	0.0906263	0.675937	6595.12	541.017
85	25	58587.2	562.68	5721.21	181.24	3672.27	87.57	0.0976529	0.641869	6262.72	473.097
89	25	46651.3	570.29	4768.52	185.46	3208.85	91.86	0.102216	0.672924	6565.72	731.014
93	25	41625.8	511.62	4042.55	164.75	2788.43	81.31	0.0971164	0.68977	6730.09	799.788
97	25	71137.9	695.16	6876.71	223.55	4569.67	108.67	0.0966673	0.664514	6483.66	501.233
17	29	68183.5	618.42	5855.74	194.29	3572.63	89.29	0.0858821	0.610107	5952.82	493.635
21	29	56266.9	610.85	4408.33	188.63	2843.67	86.73	0.0783468	0.645067	6293.92	821.388
25	29	52846.7	519.29	4633.33	163.9	2744.98	75.31	0.0876749	0.592442	5780.46	560.998
29	29	64327.7	630.25	6433.95	204.04	4033.1	98.08	0.100018	0.626847	6116.14	471.69
33	29	52046	535.27	5344.61	174.23	2881.04	80.16	0.10269	0.539055	5259.56	477.051
37	29	63945.8	618.22	6045.29	197.89	3640.07	92.64	0.0945377	0.602133	5875.01	489.446
41	29	50265.8	521.96	5091.66	169.42	3127.74	81	0.101295	0.614287	5993.6	516.473
45	29	52919.4	548.1	5534.55	179.11	3181.42	84.77	0.104585	0.574829	5608.61	483.631
49	29	50517.5	515.48	5346.01	168.85	2881.95	78.5	0.105825	0.539084	5259.85	452.509
53	29	85084	810.97	8365.99	261.55	4265.73	115.91	0.0983262	0.509889	4974.99	422.627
57	29	54916.8	558.19	5704.15	182.15	3294.1	86.26	0.103869	0.577492	5634.59	471.165
61	29	48085.4	586.28	5057.31	191.77	2970.38	91.69	0.105174	0.587344	5730.71	670.78
65	29	66429.2	641.91	6700.91	208.1	3937.54	97.71	0.100873	0.587613	5733.34	441.835
69	29	64180.3	631.04	6224.31	203.09	3853.87	97.35	0.0969816	0.619164	6041.19	497.919
73	29	40996.4	489.78	4030.08	158	2533.79	75.93	0.0983033	0.62872	6134.42	720.708
77	29	67264.2	645.91	6597.13	208.24	4116.95	99.76	0.0980779	0.624052	6088.87	465.722
81	29	65339.6	632.23	6431.01	204.02	3796.64	95.86	0.0984244	0.590364	5760.19	461.39
85	29	43093.3	532.74	4238.51	171.94	2674.59	82.63	0.0983567	0.631021	6156.87	771.622
89	29	40256.1	478.29	3656.44	151.96	2542.93	74.26	0.0908294	0.695466	6785.66	823.538
93	29	47838.7	589.53	5012.46	192.69	3115.62	93.53	0.104778	0.621575	6064.71	699.882
97	29	64784.9	634.2	6358.06	204.53	3718.71	95.92	0.098141	0.584881	5706.69	473.514
17	33	67524.8	623.72	5886.42	196.48	3569.54	90.85	0.0871742	0.606403	5916.67	502.64
21	33	79745.2	693.08	5958.02	212.16	3548.47	93.79	0.0747132	0.595579	5811.06	546.931
25	33	55352.1	641.94	5263.78	205.71	2699.45	91.6	0.0950963	0.512835	5003.73	663.547
29	33	54020.2	538.41	5588.67	175.52	2880.74	79.58	0.103455	0.515461	5029.35	436.345
33	33	71176.9	715.01	7444.5	233.55	4006.39	107.09	0.104592	0.538168	5250.9	440.326
37	33	57960	572.58	5903.8	186.06	3041.1	83.81	0.10186	0.515109	5025.92	436.518
41	33	75071.7	700.57	7310.6	225.48	3501.44	98.31	0.0973816	0.478954	4673.15	404.684
45	33	64116.9	625.05	6276.77	201.46	3274.82	89.96	0.0978957	0.521736	5090.58	448.83
49	33	63820.4	621.99	6309.18	200.88	3280.6	90.35	0.0988584	0.519972	5073.37	444.872
53	33	80237.8	770.56	8022.48	249.37	3901.39	109.68	0.0999838	0.486307	4744.9	414.639
57	33	70289.5	700.93	7222.4	228.09	3487.76	100.51	0.102752	0.482909	4711.74	428.814
61	33	68818.3	657.56	6773.5	212.13	3614.55	96.11	0.0984259	0.533631	5206.64	433.571
65	33	67726	624.17	6051.36	197.53	3213.83	87.39	0.0893506	0.531092	5181.87	459.944
69	33	81537.5	782.65	7992.09	252.34	3875.31	110.65	0.0980173	0.484893	4731.1	426.514
73	33	94983.1	877.77	8773.02	279.63	4679.09	124.68	0.092364	0.53335	5203.9	441.976
77	33	69165.8	669.65	6428.66	213.68	3474.12	96.05	0.0929456	0.540411	5272.79	484.548
85	33	61372.3	593.95	5842.53	190.41	3302.07	87.24	0.0951982	0.565178	5514.44	474.81
89	33	74084.1	694.87	7072.61	222.81	3801.6	100.47	0.0954673	0.53751	5244.49	436.644
93	33	62412.1	617.9	6453.98	201.35	3537.32	92.31	0.103409	0.548084	5347.65	435.373
97	33	69050.1	663.71	6774.93	214.02	3581.27	96.5	0.0981162	0.528606	5157.61	439.024

## Sheet: Planar floor low detail
X (horizontal) cm	Y (vertical) cm	Ti (ppm)	Ti 2Θ Error (ppm)	V (ppm)	V 2Θ Error (ppm)	Cr (ppm)	Cr 2Θ Error (ppm)	V/Ti	Cr/V	Cr/V*9757	Cr/V*9757 2Θ
1	1	53383.8	625.68	5634.09	204.95	8157.76	136.23	0.105539	1.44793	14127.4	778.137
5	1	62482.8	677.55	6565.77	221.63	11081.3	157.28	0.105081	1.68773	16467.2	817.165
9	1	53894.9	654.15	5966.22	216.51	10277.2	157.34	0.110701	1.72256	16807.1	899.883
17	1	15759	285.89	1927.64	96.46	2644.69	65.23	0.12232	1.37198	13386.4	1052.71
29	1	49890.9	539.88	5447.76	177.93	9437.78	128.94	0.109193	1.73241	16903.2	809.447
33	1	31796.2	437.17	3887.41	147.54	5986.4	104.16	0.12226	1.53995	15025.2	864.499
37	1	62805.1	625.63	6404.78	203.27	8779.88	131.26	0.101979	1.37083	13375.2	644.921
41	1	21193.2	367.52	2777.82	125.84	3309.47	81.71	0.131072	1.19139	11624.4	852.216
53	1	43448.6	575.99	4863.91	191.31	5674.97	119.39	0.111946	1.16675	11384	715.396
61	1	40812.7	520.83	4477.08	172.2	5007.27	105.09	0.109698	1.11842	10912.5	674.697
65	1	31296.4	438.24	3629.05	146.64	4647.3	96.09	0.115957	1.28058	12494.6	795.359
69	1	57396.5	605.69	5945.64	197.62	7372.39	123.96	0.103589	1.23997	12098.3	626.364
73	1	26751.7	447.68	3241.91	151.79	3680.62	97.05	0.121185	1.13532	11077.4	850.566
77	1	60360.7	659.61	6283.06	215.52	8072.19	137.6	0.104092	1.28475	12535.4	666.527
81	1	26586.2	471.8	3231.92	160.2	3839.36	104.48	0.121564	1.18795	11590.8	936.369
85	1	62163.7	630.94	6380.53	205.36	9117.28	136.32	0.102641	1.42892	13942	679.042
89	1	41878.7	498.37	4541.95	164.17	6447.07	109.87	0.108455	1.41945	13849.6	764.243
93	1	12597.1	289.31	1673.36	99.56	2862.07	75.18	0.132837	1.71037	16688.1	1521.79
97	1	15318.2	316.18	1881.14	106.15	3232.76	78.93	0.122804	1.71851	16767.5	1436.62
101	1	60988.1	633.22	6103.33	205.13	8271.8	131.59	0.100074	1.35529	13223.6	677.576
1	5	64450.4	688.11	6900.14	225.95	7751.1	136.76	0.107061	1.12333	10960.3	570.982
5	5	18799.5	387.63	2739.17	136.56	3058.16	89.51	0.145705	1.11645	10893.3	907.14
13	5	53201.2	577.75	5796.1	190.51	5949.48	112.58	0.108947	1.02646	10015.2	536.329
17	5	39668.7	496.62	4348.14	164.14	4243.65	95.23	0.109611	0.975969	9522.53	595.647
21	5	70070.6	693.56	6974.12	224.33	7459.15	131.13	0.0995299	1.06955	10435.6	536.379
25	5	42521.4	534.76	4852.49	178.19	5793.03	112.47	0.114119	1.19383	11648.2	678.809
29	5	71190.3	738.17	7168.47	239.43	10216.5	157.3	0.100695	1.4252	13905.7	702.005
33	5	42623.2	524.46	4593.5	172.72	5525.85	108.16	0.10777	1.20297	11737.4	697.298
37	5	59188.1	619.13	5873.51	200.22	6412.99	117.92	0.0992346	1.09185	10653.2	578.769
41	5	100869	859.66	9249.98	273.3	9147.22	151.01	0.091703	0.988891	9648.61	457.894
45	5	64277	682.89	6981.67	224.94	6990.8	131.01	0.108619	1.00131	9769.76	514.431
53	5	29656.9	438.35	3647.51	148.62	3363.99	87.06	0.12299	0.92227	8998.59	625.003
69	5	54529.2	599.84	5820.28	196.94	6225.7	117.44	0.106737	1.06966	10436.6	569.28
73	5	47533.4	614.02	5184.23	202.9	5342.4	120.52	0.109065	1.03051	10054.7	645.613
77	5	54394.8	573.27	5559.77	186.52	5414.19	105.51	0.102211	0.973815	9501.52	521.413
81	5	52672.4	588.73	6209.94	197.23	6436.99	118.34	0.117897	1.03656	10113.7	523.786
85	5	46570.7	575.17	5422.94	192.45	5693.85	116.39	0.116445	1.04996	10244.4	594.047
97	5	36630.7	538.54	4863.47	185.56	5808.02	121.76	0.13277	1.19421	11651.9	716.163
101	5	47927.2	547.47	5108.47	179.85	5680.44	109.5	0.106588	1.11197	10849.4	612.679
1	9	56192.3	634.24	6066.07	208.8	5383.18	116.3	0.107952	0.887425	8658.6	502.394
5	9	46233.4	519.49	4579.02	168.12	4245.39	93.54	0.0990414	0.927139	9046.1	551.701
9	9	64621.8	678.36	7082.55	223.84	6358.68	125.29	0.1096	0.897795	8759.79	464.117
13	9	65580.3	688.86	7140.95	226.95	6309.53	125.67	0.108889	0.88357	8620.99	460.326
17	9	56105.2	614.77	6411.57	204.65	5511.64	113.62	0.114278	0.85964	8387.5	455.152
21	9	63032.2	711.33	7730.18	240.27	6740.01	135.63	0.122639	0.871909	8507.21	449.587
25	9	35678.4	458.33	4867.82	158.38	4454.5	92.98	0.136436	0.915091	8928.55	492.906
29	9	30450.6	463.03	4220.04	161.21	3335.49	92.02	0.138586	0.790393	7711.86	527.509
33	9	48231.5	587.65	5807.8	197.98	4732.95	109.57	0.120415	0.81493	7951.27	471.186
37	9	21466.9	340.22	2589.24	115.23	2273.33	67.5	0.120615	0.877991	8566.56	665.204
41	9	46164	517.29	4684.69	168.23	3970.23	90.99	0.101479	0.84749	8268.96	504.572
49	9	22450.5	366.46	3028.22	126.78	2284.4	70.74	0.134885	0.754371	7360.39	559.502
53	9	28819.4	418.76	3640.57	142.79	3384.19	84.52	0.126324	0.929577	9069.88	606.027
61	9	41932.8	535.33	5961.26	186.77	5286.85	109.48	0.142162	0.886868	8653.17	464.863
65	9	43513.7	524.16	5172.39	176.12	4478.86	99.45	0.118868	0.865917	8448.75	492.033
69	9	36570.3	475.77	4841.68	163.29	4220.92	93.32	0.132394	0.871788	8506.04	491.51
77	9	63188.1	656.27	6573.53	214.24	5461.74	114.79	0.104031	0.830869	8106.79	449.233
89	9	42453.4	541.63	5506.61	185.16	4628.54	104.2	0.129709	0.840543	8201.17	476.413
93	9	46777.1	543.78	5587.05	182.68	5423.64	106.88	0.11944	0.970752	9471.63	513.123
97	9	44019.5	549.16	4873.22	181.97	4555.64	104.64	0.110706	0.934832	9121.15	571.436
101	9	58479.6	625.67	5890.49	203.04	5556.52	113.67	0.100727	0.943304	9203.81	523.577
1	13	51311.5	544.45	5535.69	179.08	4475.95	95.9	0.107884	0.808562	7889.14	438.427
9	13	47735.3	598.22	7017.74	210.21	5713.36	119.8	0.147014	0.814131	7943.48	416.992
13	13	58902.9	661.44	7034.02	222.16	5694.97	121.24	0.119417	0.809632	7899.58	431.293
33	13	41521	480.29	4574.06	158.78	3521.07	84.4	0.110162	0.769791	7510.85	456.611
37	13	38597.7	505.59	4962.82	172.58	3516.31	91.43	0.128578	0.708531	6913.13	435.292
41	13	63408.8	682.4	7314.76	227.41	5505.32	119.26	0.115359	0.752632	7343.43	399.809
45	13	45097.7	582.42	5192.71	194.43	3894.09	103.2	0.115144	0.749915	7316.92	486.077
49	13	53092.4	580.31	6546.88	196.04	5147.07	105.74	0.123311	0.786187	7670.82	399.237
65	13	39577.5	531.38	4687.61	178.71	3579.19	97.21	0.118441	0.763543	7449.89	505.633
77	13	20622.3	360.3	2924.63	126.32	2063.57	70.73	0.141818	0.705583	6884.38	557.389
81	13	48731.6	614.63	5619.06	205.17	4297.71	109.26	0.115306	0.764845	7462.59	479.72
85	13	38520.6	502.18	4849.15	170.89	3642.8	92.93	0.125885	0.751224	7329.7	461.558
93	13	20129.1	350.98	2923.13	123.54	2501.96	73.6	0.145219	0.855918	8351.19	625.028
1	17	71290.5	769.59	8579.51	258.93	5877.22	133.32	0.120346	0.68503	6683.84	364.331
5	17	71203.6	710.99	7698.62	233.79	5376.23	118.13	0.108121	0.698337	6813.67	367.8
9	17	63237.5	644.31	6918.42	212.33	4920.06	107.77	0.109404	0.711154	6938.73	376.495
13	17	66462.7	691.01	7834.16	231.26	5654.47	119.92	0.117873	0.721771	7042.32	368.105
17	17	60726.5	667.26	7837.59	227.74	5631.82	120.45	0.129064	0.718565	7011.04	364.255
21	17	59165	606.57	6579.9	200.58	4822.17	103.29	0.111213	0.732864	7150.55	382.809
25	17	60682.8	684.25	7737.52	232.98	5520.47	122.72	0.127508	0.713468	6961.3	375.669
29	17	58775.4	712.68	8417.5	248.93	5791.31	132.46	0.143215	0.688008	6712.9	362.787
37	17	69321	727.53	7832.54	241.5	5571.84	124.24	0.112989	0.711371	6940.84	380.504
41	17	74500.6	779.7	8613.74	259.99	6320.57	135.52	0.11562	0.733778	7159.47	381.105
45	17	68591.8	694.36	7340.81	227.82	5178.76	114.66	0.107022	0.705475	6883.32	377.745
49	17	62213.3	714.22	8245.08	244.91	5922.72	129.2	0.132529	0.718334	7008.78	372.133
53	17	65019.2	687.26	6446.72	222.31	4568.77	111.07	0.0991511	0.708697	6914.75	421.073
57	17	40908	515.86	4263.24	168.57	3034.71	83.49	0.104215	0.711832	6945.34	484.871
61	17	52760.5	656.34	6341.32	220.33	4606.77	113.31	0.120191	0.726469	7088.15	435.763
65	17	58230.9	694.01	6892.52	232.16	5062.83	119.1	0.118365	0.73454	7166.9	424.29
69	17	50952.7	632.18	5908.58	210.7	4390.73	108.05	0.115962	0.743111	7250.53	453.139
73	17	52663.7	666.8	6023.72	221.7	4431.84	113.11	0.114381	0.735731	7178.53	464.51
77	17	73439.4	812.87	8645.53	271.43	6314.43	137.96	0.117723	0.730369	7126.21	391.725
81	17	57392.4	689.17	6795.72	230.65	4803.36	116.99	0.118408	0.706821	6896.46	416.163
85	17	56609.1	700.69	7240.51	237.8	5178.37	121.67	0.127904	0.715194	6978.15	406.491
89	17	39018.2	545.36	5358.89	188.06	3980.23	100.24	0.137343	0.742734	7246.86	452.71
1	21	79405.4	819.94	7897.33	265.15	5325.26	126.56	0.0994559	0.674311	6579.26	390.365
5	21	63886.3	702.58	6418	227.73	4558.01	110.97	0.10046	0.710192	6929.34	429.828
9	21	62710.9	664.22	6004.89	213.39	4271.99	103.14	0.0957552	0.711419	6941.31	429.516
13	21	66441.7	759.77	7989.5	254.96	5384.35	127.37	0.120248	0.673928	6575.52	377.429
17	21	58868.8	617.79	5851.51	199.76	4070.41	96.5	0.0993992	0.695617	6787.14	406.484
21	21	55448.8	619.56	5673.45	201.53	3904.7	97.49	0.102319	0.688241	6715.17	421.153
25	21	52168.6	664.85	7058.8	228.1	4715.39	115.01	0.135307	0.668016	6517.83	381.933
29	21	57811.7	685.35	7085.89	230.76	4605.38	113.74	0.122568	0.649937	6341.43	375.355
37	21	37655.7	523.41	5398.54	181.71	3580.93	92.92	0.143366	0.663315	6471.96	399.216
45	21	47344.1	564.93	5000.6	184.95	3038.73	86.84	0.105622	0.607673	5929.07	403.659
49	21	51106.6	646.17	5978.14	215.78	3893.38	106.16	0.116974	0.651269	6354.44	417.704
53	21	32442.1	513.25	4268.59	175.77	2656.49	88.76	0.131576	0.622334	6072.12	472.37
57	21	51092.7	653.66	6599.9	222.61	4478.33	113.37	0.129175	0.678545	6620.56	404.554
69	21	60662.1	725.42	7897.31	246.97	5023.42	121.34	0.130185	0.636093	6206.35	355.108
73	21	53918.6	691.76	7095.57	236.34	4550.68	117.91	0.131598	0.641341	6257.56	383.332
77	21	70570.5	774.88	7816.85	255.76	5185.32	124.24	0.110766	0.663352	6472.32	379.254
81	21	61582.2	728	8114.11	248.5	5085.37	121.94	0.131761	0.626732	6115.02	344.455
85	21	54457.6	682.28	7331.36	233.87	4706.01	116.21	0.134625	0.641901	6263.03	366.129
89	21	63560.3	761.55	8386.06	260.06	5534.58	130.12	0.131939	0.659974	6439.36	362.319
97	21	26282.3	419.91	3142.58	141.21	2217.22	73.15	0.11957	0.705541	6883.97	561.68
1	25	64369.1	692.88	6843.42	226.99	4367.77	108.54	0.106315	0.638244	6227.34	373.701
5	25	65184.2	701.55	6325.91	226	4148.22	106.54	0.0970467	0.655751	6398.16	407.464
9	25	64784.8	741	7515.8	246.74	4480.02	116.36	0.116012	0.59608	5815.96	353.602
13	25	73208.4	754.45	7113.75	242.94	4570.17	113.17	0.0971713	0.642442	6268.3	382.345
17	25	53027.3	633.19	5964.27	209.74	3685.19	100.04	0.112476	0.617878	6028.63	389.352
21	25	66471.4	709.5	5739.56	223.93	3782.27	103.54	0.0863463	0.658983	6429.69	444.2
25	25	47725	587.15	5665.6	196.52	3352.86	93.43	0.118713	0.591793	5774.12	374.163
29	25	43037.2	609.41	5806.36	209.56	3080.97	99.88	0.134915	0.53062	5177.26	367.974
37	25	63158.2	721.62	7580.35	241.9	4379.57	113.68	0.120022	0.577753	5637.14	336.965
41	25	62153.7	748.64	6475.77	244.57	4091.51	116.32	0.10419	0.631818	6164.65	424.095
45	25	60525.8	657.83	5930.01	212.28	3754.24	99.24	0.0979749	0.633092	6177.08	398.682
49	25	44066.9	628.11	5082.51	209.44	3207.73	102.45	0.115336	0.631131	6157.95	469.791
53	25	51773.4	650.91	6466.43	220.06	3914.73	106.6	0.124899	0.605393	5906.82	374.61
57	25	60659	735.17	6502.12	241.38	4018.4	114.12	0.107191	0.618014	6029.96	410.332
61	25	44091.5	612.58	4738.34	201.69	3182.64	99.77	0.107466	0.671678	6553.56	505.934
73	25	37876.1	515.79	4291.16	171.38	2347.29	79.86	0.113295	0.547006	5337.14	411.156
77	25	54932.3	631.9	6421.53	211.16	3435.56	98.45	0.116899	0.535006	5220.06	332.161
81	25	53906.4	623.88	6761.46	211.58	3658.11	100.48	0.12543	0.541024	5278.77	320.199
85	25	85418.4	847.29	8578.09	274.46	4966.57	126.6	0.100424	0.578983	5649.14	335.48
89	25	79070.4	808.8	7998.37	262.47	4604.68	121.5	0.101155	0.575702	5617.13	343.826
97	25	45726.2	594.8	6037.44	203.91	3603.9	101.33	0.132035	0.596925	5824.2	373.066
101	25	72723.8	728.64	7058.27	234.55	4487.97	111.71	0.0970558	0.635846	6203.95	372.977
1	33	50325.4	664.75	5970.09	223.48	2843.16	103.48	0.11863	0.476234	4646.62	356.398
9	33	60651.9	707.33	6855.47	235.16	3171.93	105.98	0.11303	0.462686	4514.43	316.55
17	33	41760.2	582.38	5536.92	200.37	2618.64	94.28	0.132589	0.472942	4614.49	345.634
25	33	52132.5	641.16	6080.1	214.62	3095.8	100.55	0.116628	0.509169	4967.96	349.041
81	33	61753	668.37	4886.62	207.4	2378.09	89.61	0.0791317	0.486653	4748.28	397.314
13	41	52476.7	652.16	5938.39	216.85	2552.91	95.32	0.113162	0.429899	4194.53	321.525
21	41	55553.6	675.32	6466.79	225.85	2771.7	99.67	0.116406	0.428605	4181.9	307.159
29	41	49440.3	646.52	6320.18	220.45	2464.91	96.33	0.127834	0.390006	3805.29	291.614
37	41	49601.7	645.16	6117.45	218.26	2347.37	94.06	0.123332	0.383717	3743.93	294.09
53	41	42151.2	622.24	5378.06	212.14	2407.06	97.3	0.12759	0.44757	4366.94	363.103
61	41	39929.8	558.47	4608.82	186.8	1779.49	81.66	0.115423	0.386105	3767.23	339.319
69	41	51347	629.13	5142.79	204.18	2084.79	85.04	0.100158	0.405381	3955.3	331.536
85	41	41662.1	542.58	4507.08	179	1852.15	78.16	0.108182	0.410942	4009.56	342.027

## Sheet: Subvertical contact
X (horizontal) cm	Y (vertical) cm	Ti (ppm)	Ti 2Θ Error (ppm)	V (ppm)	V 2Θ Error (ppm)	Cr (ppm)	Cr 2Θ Error (ppm)	V/Ti	Cr/V	Cr/V*9757	Cr/V*9757 2Θ error
1	34.4	80960.2	753.85	7954.67	243.12	8652.08	143.7	0.098254	1.08767	10612.4	538.703
1	30.7	93697.6	838.62	8757.45	267.67	9811.17	158.3	0.0934651	1.12032	10931	539.066
1	27	89096.3	795.25	7603.09	249.51	9059.59	147.89	0.0853356	1.19157	11626.1	622.82
1	23.3	97836	808.86	6721.16	244.09	8029.78	136.73	0.0686982	1.1947	11656.7	720.845
1	19.6	73174.2	755.28	8967.52	255.05	8982.62	152.37	0.12255	1.00168	9773.43	471.516
1	15.9	106240	856.09	7482.7	259.12	8480.12	143.44	0.070432	1.1333	11057.6	647.695
1	12.2	86745.2	796.61	8305.57	255.5	9402.78	152.72	0.0957468	1.13211	11046	551.905
1	8.5	40899	499.16	3669.12	158.09	4815.18	99.19	0.0897118	1.31235	12804.6	1136.49
1	4.8	75408.6	717.12	6802.81	227.5	8325.47	138.32	0.0902127	1.22383	11940.9	663.447
3.8	38.1	56109.1	597.78	6530.92	199.53	6134.27	114.34	0.116397	0.939266	9164.42	521.884
3.8	34.4	39598.8	527.48	4032.12	171.34	3699.8	95.63	0.101824	0.917582	8952.85	983.337
3.8	30.7	99683.1	885.16	8572	278.14	7452.35	144.74	0.0859925	0.869383	8482.57	534.569
3.8	27	74260.9	717.07	7849.33	234.66	7205.31	131.16	0.105699	0.917952	8956.46	487.407
3.8	23.3	84904.4	829.21	9046.91	271.88	7949.62	149.62	0.106554	0.878711	8573.58	484.934
3.8	19.6	71515.6	728.1	7945.12	240.81	7147.78	135.02	0.111096	0.899644	8777.83	502.56
3.8	15.9	55931.5	575.79	6496.66	192.21	5987.31	110.07	0.116154	0.921598	8992.03	489.081
3.8	12.2	95064.3	852.12	8445.31	269.39	8515.02	150.41	0.0888378	1.00825	9837.54	554.298
3.8	8.5	62170.8	624.97	6604.48	204.83	6776.91	119.96	0.106231	1.02611	10011.7	549.628
3.8	4.8	101244	866.87	7823.16	267.04	9045.84	151.91	0.0772702	1.15629	11281.9	646.717
3.8	1.1	47328.2	584.93	5255.19	193.68	6630.15	124.72	0.111037	1.26164	12309.8	853.415
6.6	38.1	42394.6	492.13	5244.71	166.5	4238.39	91.95	0.123712	0.808127	7884.89	543.049
6.6	30.7	85773.5	812.52	8291.48	261.23	6487.61	134.43	0.0966672	0.782443	7634.3	498.392
6.6	27	71045.8	640.31	5955.5	200.23	4989.59	102.55	0.0838262	0.837812	8174.53	564.865
6.6	19.6	82444.6	737.24	7057.29	231.4	6130.22	120.74	0.0856004	0.868637	8475.29	547.337
6.6	15.9	77771.9	814.98	9545.97	275.25	7676.24	150.58	0.122743	0.804134	7845.94	443.783
6.6	12.2	70860.7	679.27	7262.14	220.95	6547.62	121.87	0.102485	0.90161	8797.01	498.17
6.6	8.5	22989.8	305.64	2514.41	100.83	2814.47	61.72	0.109371	1.11934	10921.4	960.417
6.6	4.8	67815.5	736.34	7613.47	244.19	7744.38	143.9	0.112267	1.01719	9924.77	591.479
6.6	1.1	45521.3	501.26	4502.02	161.69	6361.11	106.65	0.0988992	1.41295	13786.1	830.129
9.4	38.1	81052.8	729.89	5497.58	220.2	5330.1	112.64	0.0678271	0.969536	9459.76	800.725
9.4	34.4	66649.7	670.87	6716.67	217.45	5481.91	112.86	0.100776	0.816165	7963.32	530.772
9.4	30.7	69616.5	785.92	8840.36	266.67	6577.76	139.66	0.126986	0.74406	7259.8	464.968
9.4	27	68070.7	760.3	8455.33	256.98	6155.36	133.67	0.124214	0.727986	7102.96	468.801
9.4	23.3	90287.2	831.28	7343.42	258.92	6164.15	129.88	0.081334	0.839411	8190.14	608.454
9.4	19.6	87556.2	866.24	8549.72	279.1	6929.36	143.51	0.0976484	0.810478	7907.83	534.631
9.4	15.9	68997.3	744.6	8160.33	249.11	6387.85	131.57	0.11827	0.782793	7637.71	480.23
9.4	12.2	70394.3	828.21	9425.77	284.04	7919.51	157.07	0.1339	0.840198	8197.81	489.954
9.4	8.5	73041.5	773.13	7919.87	254.34	7507.44	142.88	0.10843	0.947925	9248.9	565.283
9.4	4.8	50479.3	613.07	4087.5	190.93	4747.4	108.55	0.0809738	1.16144	11332.2	1210.33
12.2	38.1	53733.3	666.29	7343.18	229.47	5533.81	123.06	0.13666	0.753599	7352.86	510.965
12.2	34.4	65014.8	653.86	6400.73	210.97	5434.71	110.43	0.0984503	0.849077	8284.44	554.837
12.2	30.7	64396.2	705.89	7637.14	236.23	5770.23	122.76	0.118596	0.755549	7371.89	485.117
12.2	27	85138.9	792.02	7215.45	248.55	5714.03	122.66	0.0847492	0.791916	7726.72	571.355
12.2	23.3	79354.5	790.62	7929.47	255.88	6038.87	128.96	0.0999246	0.761573	7430.67	512.058
12.2	15.9	77924.9	782.83	7660.19	252.56	6472.21	131.97	0.0983022	0.844915	8243.84	554.213
12.2	12.2	65583.5	712.88	8084.79	240.67	6593.18	130.81	0.123275	0.815504	7956.87	469.939
12.2	8.5	63359.2	723.89	7598.2	242.94	7063.85	137.62	0.119923	0.929674	9070.83	565.035
12.2	4.8	58292.5	606.91	5287.23	193.08	6816.34	117.44	0.0907017	1.28921	12578.8	791.431
12.2	1.1	31053.9	425.56	3534.18	141.72	4738.54	92.96	0.113808	1.34077	13081.9	1029.12
15	38.1	62931.9	602.17	5450.41	189.35	4549.76	98.34	0.0866081	0.834756	8144.71	611.58
15	30.7	75695.6	730.73	7504.31	236.07	5412.29	118.34	0.0991381	0.721224	7036.98	484.024
15	27	89115.3	794.92	7593.29	249.31	5793.91	124.12	0.0852075	0.76303	7444.89	523.646
15	23.3	92020.2	874.26	9138.03	282.57	6886.55	144.42	0.0993046	0.753614	7353.01	476.831
15	15.9	82673	803.14	8515.73	261.5	6348.38	134.29	0.103005	0.745489	7273.73	472.485
15	12.2	80710.3	784.87	8356.82	255.79	6960.99	136.72	0.103541	0.832971	8127.3	488.596
15	8.5	30557.3	479.72	4029.3	164.48	4057.12	100.9	0.13186	1.0069	9824.37	997.382
15	4.8	58924.9	610.49	5541.96	195.3	5751.75	112.12	0.0940512	1.03785	10126.3	695.624
15	1.1	56223.1	589.6	5374.24	189.32	7288.31	121.39	0.0955877	1.35616	13232	776.357

## Sheet: Planar floor high detail
X (horizontal) cm	Y (vertical) cm	Ti (ppm)	Ti 2Θ Error (ppm)	V (ppm)	V 2Θ Error (ppm)	Cr (ppm)	Cr 2Θ Error (ppm)	V/Ti	Cr/V	Cr/V*9757	Cr/V*9757 2Θ error
1	1	93342.4	884.74	8648.83	282.14	10276.1	169.88	0.092657	1.18815	12557.5	638.059
2.5	1	75881.1	759.86	7057.35	242.67	8856.24	149.47	0.0930054	1.2549	13263	704.109
4	1	79044.9	777.4	7595.21	249.78	9360.64	154.25	0.0960873	1.23244	13025.7	664.878
5.5	1	28443.2	376.93	2930.73	123.05	3571.55	78.57	0.103038	1.21866	12880	860.243
7	1	60262.3	668.23	6007.96	216.63	8965.07	146.75	0.0996968	1.4922	15771	857.745
8.5	1	50269.8	596.11	5069.48	193.84	8150.84	136.58	0.100845	1.60783	16993.1	971.659
10	1	74430.7	721.84	6955.15	230.66	12053.5	164.32	0.0934446	1.73303	18316.3	886.542
11.5	1	77067.4	717.74	7276.8	229.71	12210.2	161.88	0.0944213	1.67796	17734.4	820.861
13	1	85966.1	827.95	8362.45	266.6	12577.4	180.43	0.0972762	1.50404	15896.2	759.017
14.5	1	87085.3	842.7	8488.82	271.46	12632.8	183.15	0.0974771	1.48816	15728.4	755.15
16	1	70144.1	702.58	6848.84	226.49	10171.5	152.23	0.0976396	1.48514	15696.4	779.784
17.5	1	55804.6	618.5	5295.76	198.6	7721.44	132.13	0.0948982	1.45804	15410	874.392
19	1	50535.6	560.68	5015.95	181.54	6732.66	117.53	0.0992558	1.34225	14186.2	789.661
20.5	1	60727.7	618.57	5717.73	198.02	6953.6	122.52	0.0941535	1.21615	12853.5	695.717
22	1	36593	519.1	3396.63	165.93	3476.97	95.84	0.0928219	1.02365	10819	869.201
23.5	1	51006.2	544.5	4786.67	174.25	4848.68	100.33	0.0938448	1.01295	10705.9	634.351
25	1	32490.3	395.52	3066.63	126.81	3053.78	72.87	0.094386	0.99581	10524.7	715.963
26.5	1	69744.8	671.07	6607.11	214.91	7271.87	126.62	0.0947327	1.10061	11632.4	600.444
28	1	63665.3	659.65	6166.09	212.32	6625.07	124	0.0968516	1.07444	11355.7	625.083
29.5	1	18022.4	318.06	1705.19	102.28	1832.91	61.72	0.0946149	1.0749	11360.6	1131.87
31	1	71593.7	719.07	7005.67	231.87	7462.25	135.75	0.0978531	1.06517	11257.8	597.167
32.5	1	38896.8	485.03	3894.31	157.56	3744.08	90.35	0.100119	0.961423	10161.3	683.996
34	1	38699.2	504.53	4041.87	165.35	3849.91	95.4	0.104443	0.952507	10067	689.502
35.5	1	44449.3	522.89	4529.15	170.19	4604.95	99.47	0.101895	1.01674	10745.9	660.74
37	1	76010.4	715.74	7238.4	229.44	8753.85	140.56	0.0952291	1.20936	12781.8	630.368
38.5	1	90081.2	843.35	8489.71	269.83	11341.7	172.05	0.0942451	1.33593	14119.5	684.712
1	2.5	95124.4	864.54	7521.33	267.62	8623.42	152.99	0.0790684	1.14653	12117.7	669.985
2.5	2.5	87904.7	816.69	7732.28	257.82	9394.86	155.75	0.0879621	1.21502	12841.5	663.182
4	2.5	86594.6	804.39	7967.36	256.14	10298.6	160.87	0.0920076	1.2926	13661.4	674.274
5.5	2.5	70771.2	662.23	6393.92	210.12	8477.2	132.43	0.0903464	1.32582	14012.6	702.478
7	2.5	32858.7	461.57	3367.13	150.98	4644.01	99.87	0.102473	1.37922	14577	1012.5
8.5	2.5	75432.7	751.61	7228.45	241.4	11151.3	164.52	0.0958265	1.5427	16304.8	812.186
10	2.5	89747.4	845.33	8209.47	268.87	13310.7	184.32	0.0914731	1.62139	17136.5	825.574
11.5	2.5	53035.1	583.62	5096.83	187.8	7524.87	126.16	0.0961029	1.47638	15603.9	868.562
13	2.5	52626	584.92	4421.98	183.63	6403.2	118.24	0.0840265	1.44804	15304.3	957.923
14.5	2.5	82573.6	795.75	7941.63	255.68	11575.3	169.5	0.0961764	1.45755	15404.8	745.536
16	2.5	74518.6	748.1	6971.8	239.18	9294.73	152.71	0.0935579	1.33319	14090.5	740.299
17.5	2.5	85639.5	797.21	7874.24	253.78	10313.8	159.69	0.0919463	1.30982	13843.5	682.5
19	2.5	62039.2	633.09	5499.25	200.41	6857.97	122.91	0.0886415	1.24707	13180.3	743.654
20.5	2.5	77354.1	740.85	6486.72	231.82	7089.51	133.73	0.0838575	1.09293	11551.1	654.076
22	2.5	85356.1	788.85	7781.32	250.69	8338.44	144.8	0.091163	1.0716	11325.7	580.248
23.5	2.5	64428.6	649.92	6328.41	209.78	6682.62	123.38	0.0982237	1.05597	11160.6	595.765
25	2.5	88887.8	815.55	8206.35	259.79	8707.04	150.56	0.0923226	1.06101	11213.8	566.851
26.5	2.5	64680.1	646.35	6203.82	207.62	6732.35	122.31	0.0959154	1.08519	11469.4	612.717
28	2.5	66116.1	669.77	6382.68	215.45	6930.2	127.06	0.0965374	1.08578	11475.6	618.644
29.5	2.5	52616	584.73	5056.32	188.19	5260.19	109.54	0.0960985	1.04032	10995.1	662.863
31	2.5	87808.7	801.65	8503.85	257.76	8506.8	147.33	0.0968452	1.00035	10572.7	519.318
32.5	2.5	69388.8	684.68	6842.08	221.09	6950.47	127.82	0.098605	1.01584	10736.4	562.551
34	2.5	85311.2	776.51	7473.87	244.83	7734.37	138.47	0.0876072	1.03485	10937.4	572.868
35.5	2.5	50928.3	580.76	5276.54	189.69	5527.88	111.97	0.103607	1.04763	11072.4	645.535
37	2.5	80807.6	725.87	7081.17	228.85	8729.26	139.11	0.08763	1.23274	13028.9	649.693
38.5	2.5	68885.6	713.1	6583.06	229	7877.8	139.64	0.0955651	1.19668	12647.7	688.092
1	4	88925.5	811.88	8217.36	258.63	8590.82	148.94	0.0924072	1.04545	11049.3	556.852
2.5	4	69714	735.33	5874.23	230.65	6005.33	129.81	0.0842619	1.02232	10804.9	684.691
4	4	72416.7	785.56	7073.21	253.51	7353.36	147.65	0.0976738	1.03961	10987.6	637.269
5.5	4	50102.5	648.51	5023.94	211.05	5679.95	129.51	0.100273	1.13058	11949.1	808.379
7	4	57025.7	678.12	5441.37	218.21	6403.09	133.64	0.0954197	1.17674	12437	790.004
8.5	4	79120.5	815.51	7707.67	262.91	9294.88	162.91	0.0974168	1.20593	12745.4	681.378
10	4	84529.2	798.66	7853.27	254.8	10006.1	159.4	0.092906	1.27413	13466.2	673.28
11.5	4	24996.8	434.26	2956.44	146.69	3145.54	91.76	0.118273	1.06396	11245	932.233
13	4	67602	689.72	6533.35	221.94	8389.2	139.66	0.0966444	1.28406	13571.2	711.103
14.5	4	75975.2	757.28	7282.16	243.22	9106.86	151.75	0.0958492	1.25057	13217.3	684.557
16	4	70397.1	732.96	6795.99	235.91	7733.96	142.07	0.0965379	1.13802	12027.7	661.424
17.5	4	80372.2	799.34	7790.98	257.26	8811.55	154.33	0.0969363	1.13099	11953.5	624.693
19	4	75196.6	709.85	7023.2	226.68	7510.01	131.81	0.0933979	1.06931	11301.6	581.907
20.5	4	77434	771.47	7463.34	248.1	7835.78	144.1	0.0963832	1.0499	11096.4	592.637
22	4	80328.8	784.63	7831.04	252.79	8183.09	147.58	0.0974873	1.04496	11044.1	574.225
23.5	4	85229.6	839.22	8137.47	269.3	8256.5	154.34	0.0954771	1.01463	10723.6	574.35
25	4	92055.7	874.01	8710.55	279.82	8546.36	156.89	0.0946226	0.98115	10369.8	540.86
26.5	4	73777.5	712.07	7061.68	228.54	6928.73	128.78	0.0957159	0.981173	10370	546.021
28	4	62053.7	671.3	6163.42	217.32	6110.93	124.59	0.099324	0.991484	10479	604.444
29.5	4	42882.1	534.83	4650.76	176.5	4321.61	101.07	0.108455	0.929227	9821	626.163
31	4	61862.4	645.36	5675.25	205.68	5669.82	116.24	0.0917399	0.999043	10558.9	621.675
32.5	4	83477.4	810.8	8030.22	260.51	7602.16	145.12	0.0961964	0.946694	10005.6	532.881
34	4	60552.8	618.87	6045.66	200.4	5456.77	111.33	0.0998411	0.902593	9539.5	528.353
35.5	4	59180.8	621.48	6054.9	202.32	5616.55	113.76	0.102312	0.927604	9803.85	544.349
37	4	78353.1	763.04	7622.86	245.69	7397.72	138.72	0.0972885	0.970465	10256.8	540.334
38.5	4	79957.1	784.49	7705.24	252.15	7789.42	143.97	0.0963672	1.01093	10684.5	565.632
1	5.5	64259.9	652.47	6155.91	209.62	6130.74	120.02	0.095797	0.995911	10525.8	584.382
2.5	5.5	89928.6	883.89	7775.95	278.34	7769.22	154.57	0.086468	0.999135	10559.9	609.912
4	5.5	71299.9	692.49	6389.09	219.47	6343.05	122.45	0.0896087	0.992794	10492.8	583.024
7	5.5	61932.3	725.71	5822.35	232.82	5924.61	135.46	0.0940115	1.01756	10754.6	704.097
8.5	5.5	73506.3	715.24	6649.31	227.11	6884.33	129.16	0.090459	1.03535	10942.6	599.523
10	5.5	58848.7	665.45	4805.71	207.87	4942.89	117.19	0.0816621	1.02855	10870.7	760.851
11.5	5.5	33494.3	471.13	3501.72	154.83	3273.88	90.12	0.104547	0.934935	9881.33	741.705
13	5.5	64267.7	673.42	5498.26	211.83	5226.41	115.98	0.0855525	0.950557	10046.4	634.441
14.5	5.5	39678.9	565.75	4114.07	185.78	3658.86	106.59	0.103684	0.889353	9399.57	731.311
16	5.5	74545.9	724.88	7295.46	233.72	6911.91	130.9	0.0978654	0.947426	10013.3	527.321
17.5	5.5	42194.6	586.92	4104.01	190.12	3871.99	108.88	0.0972639	0.943465	9971.48	778.39
19	5.5	60586.8	662.05	6152.51	215.39	5724.43	122.14	0.101549	0.930422	9833.63	574.178
20.5	5.5	70032.2	702.84	6660.96	225.41	6394.86	125.91	0.0951128	0.960051	10146.8	562.178
22	5.5	91444.1	873.07	8650.86	279.55	8023.08	154.48	0.0946028	0.927431	9802.02	522.362
23.5	5.5	72649.4	757.84	7079.16	244.31	6608.1	135.66	0.0974427	0.933458	9865.72	562.424
25	5.5	89575.5	834.92	8319.05	266.31	7569.44	145.03	0.0928719	0.909892	9616.65	508.378
28	5.5	71046.1	745.26	7182.34	242	6356.32	133.58	0.101094	0.884993	9353.49	529.564
29.5	5.5	54587.5	559.89	5355.3	180.66	4938.98	99.74	0.0981049	0.92226	9747.37	544.021
31	5.5	42665.5	532.24	4860.49	177.4	4367.03	101	0.113921	0.898475	9495.98	587.658
32.5	5.5	76069.5	707.19	7042.61	225.4	6269.31	120.84	0.0925812	0.890197	9408.49	498.42
34	5.5	54250.2	544.33	5347.18	175.76	5042.57	98.29	0.0985651	0.943034	9966.92	539.622
35.5	5.5	62582.1	604.62	5943.8	193.73	5481.78	106.51	0.0949761	0.922269	9747.46	524.181
37	5.5	65269.5	632.63	6082.59	201.97	5813.15	112.35	0.0931919	0.955703	10100.8	548.835
38.5	5.5	76992.4	748.95	7853.46	243.39	7059.33	134.08	0.102003	0.898882	9500.28	490.057
