# Supplementary material for: Fossilized solidifications fronts in the Bushveld Complex argues for liquid-dominated magmatic systems
Source: Nat Commun. 2020 Jun 9;11:2909. doi: 10.1038/s41467-020-16723-6 (PMC7283281; doi:10.1038/s41467-020-16723-6)
Supplement: Supplementary file 5 — Supplementary Data 2 [file 41467_2020_16723_MOESM5_ESM.xlsx]

## Sheet: Cr
	Change D and f manually; other values are fixed or calculated	Height of basal layer (only change value in first cell) (cm)	Liquid composition of incoming magma (do not change values) (ppm)	Liquid composition before crystallisation (ppm) (do not change value)	Amount crystallised (cm)	Magma remaining after crystallisation (cm)	Exponent for equation (1) (f(D-1)/[D(1-f)+f])	Liquid composition after crystallisation (ppm)	Solid composition after crystallisation (ppm)	Magma added (cm2) per 100 cm2 of crystallisation (value needs to be adjusted)	Amount of magma added (calculated; do not change) (cm)	Total amount of magma after addition (calculated; do not change)	Liquid composition after magma addition (ppm) (calculated; do not change)	Amount crystallised (cm) (do not alter)	Magma composition for magma addition inverval (ppm)	Magma column area (cm2)	Area crystallised (cm2) for coordinate position	X	Y	Substract from area crystallised (cm)	Area crystallised in interval (cm2)	Liquid fraction remaining (F)	Liquid concentration after crystallisation for 2D (ppm)	Solid concentration for 2D coordinate position (ppm)		Cr concentration (ppm) (real data)
D for Cr	525	2000	91.4286	32.1962	0	2000	524	32.1962	16903	0	0	2000	32.1962	0	32.1962	200000	0	9	1	0	0	1	32.1962	16903		16903
Initial solid concentration (ppm)	16903	2000	91.4286	32.1962	1	1999	524	24.7737	13006.2	10000	100	2099	27.9493	1	32.1962	200000	0	29	1	0	0	1	32.1962	16903
f (liquid fraction expelled from solidification front)	1	2099	91.4286	27.9493	1	2098	524	21.7734	11431	10000	100	2198	24.9424	2	32.1962	200000	0	97	1	0	0	1	32.1962	16903
Cr Max in MML (ppm)	48000	2198	91.4286	24.9424	1	2197	524	19.6508	10316.7	10000	100	2297	22.7756	3	32.1962	200000	5	93	1	0	5	0.999975	31.7772	16683
		2297	91.4286	22.7756	1	2296	524	18.1291	9517.77	10000	100	2396	21.1883	4	32.1962	200000	8	5	1	0	8	0.99996	31.5284	16552.4		13906
V concentration at top of the profile (ppm)	8988.84	2396	91.4286	21.1883	1	2395	524	17.0254	8938.34	10000	100	2495	20.0075	5	32.1962	200000	20	33	1	0	20	0.9999	30.5525	16040
		2495	91.4286	20.0075	1	2494	524	16.2168	8513.8	10000	100	2594	19.1162	6	32.1962	200000	41.5	1	1	0	41.5	0.999792	28.8788	15161.4
		2594	91.4286	19.1162	1	2593	524	15.6191	8200.02	10000	100	2693	18.4341	7	32.1962	200000	56	29	5	0	56	0.99972	27.802	14596
		2693	91.4286	18.4341	1	2692	524	15.1741	7966.4	10000	100	2792	17.9053	8	32.1962	200000	60	17	1	0	60	0.9997	27.5121	14443.8		7712
		2792	91.4286	17.9053	1	2791	524	14.8408	7791.44	10000	100	2891	17.49	9	32.1962	200000	72	37	1	0	72	0.99964	26.6603	13996.6
		2891	91.4286	17.49	1	2890	524	14.5901	7659.83	10000	100	2990	17.16	10	32.1962	200000	76	101	1	0	76	0.99962	26.3822	13850.7
		2990	91.4286	17.16	1	2989	524	14.401	7560.55	10000	100	3089	16.8946	11	32.1962	200000	85	89	1	0	85	0.999575	25.7672	13527.8
		3089	91.4286	16.8946	1	3088	524	14.2582	7485.58	10000	100	3188	16.6789	12	32.1962	200000	100	85	1	0	100	0.9995	24.7737	13006.2		7511
		3188	91.4286	16.6789	1	3187	524	14.1505	7429.03	10000	100	3287	16.5015	13	27.9493	209900	122	65	1	100	22	0.999895	26.4556	13889.2
		3287	91.4286	16.5015	1	3286	524	14.0696	7386.52	10000	100	3386	16.3542	14	27.9493	209900	122	69	1	100	22	0.999895	26.4556	13889.2
		3386	91.4286	16.3542	1	3385	524	14.0091	7354.79	10000	100	3485	16.2306	15	27.9493	209900	122	77	1	100	22	0.999895	26.4556	13889.2
		3485	91.4286	16.2306	1	3484	524	13.9645	7331.38	8000	80	3564	15.7033	16	27.9493	209900	145	33	5	100	45	0.999786	24.9791	13114		7271.47
		3564	91.4286	15.7033	1	3563	524	13.556	7116.88	8000	80	3643	15.266	17	27.9493	209900	147	25	5	100	47	0.999776	24.8547	13048.7
		3643	91.4286	15.266	1	3642	524	13.2206	6940.8	8000	80	3722	14.9016	18	27.9493	209900	148	81	1	100	48	0.999771	24.7927	13016.2
		3722	91.4286	14.9016	1	3721	524	12.9444	6795.8	8000	80	3801	14.5963	19	27.9493	209900	148	97	5	100	48	0.999771	24.7927	13016.2
		3801	91.4286	14.5963	1	3800	524	12.7163	6676.08	8000	80	3880	14.3393	20	27.9493	209900	150	73	1	100	50	0.999762	24.6692	12951.3		6713
		3880	91.4286	14.3393	1	3879	524	12.5276	6576.99	8000	80	3959	14.122	21	27.9493	209900	152	41	1	100	52	0.999752	24.5463	12886.8
		3959	91.4286	14.122	1	3958	524	12.371	6494.79	8000	80	4038	13.9373	22	27.9493	209900	194	53	1	100	94	0.999552	22.1021	11603.6
		4038	91.4286	13.9373	1	4037	524	12.2409	6426.49	8000	80	4117	13.7797	23	27.9493	209900	200	1	5	100	100	0.999524	21.7734	11431
		4117	91.4286	13.7797	1	4116	524	12.1327	6369.65	5400	54	4170	13.1595	24	27.9493	209900	200	5	5	100	100	0.999524	21.7734	11431		6341
		4170	91.4286	13.1595	1	4169	524	11.6054	6092.84	5400	54	4223	12.6261	25	24.9424	219800	210	101	5	200	10	0.999955	24.3548	12786.3
		4223	91.4286	12.6261	1	4222	524	11.1526	5855.1	5400	54	4276	12.1664	26	24.9424	219800	220	57	1	200	20	0.999909	23.781	12485
		4276	91.4286	12.1664	1	4275	524	10.763	5650.58	5400	54	4329	11.7692	27	24.9424	219800	230	61	1	200	30	0.999864	23.2207	12190.9
		4329	91.4286	11.7692	1	4328	524	10.4273	5474.35	5400	54	4382	11.4255	28	24.9424	219800	250	37	5	200	50	0.999773	22.1394	11623.2
		4382	91.4286	11.4255	1	4381	524	10.1376	5322.27	5400	54	4435	11.1274	29	24.9424	219800	290	21	5	200	90	0.999591	20.1251	10565.7
		4435	91.4286	11.1274	1	4434	524	9.88728	5190.82	5400	54	4488	10.8684	30	24.9424	219800	300	85	5	200	100	0.999545	19.6508	10316.7
		4488	91.4286	10.8684	1	4487	524	9.6706	5077.06	5400	54	4541	10.6428	31	22.7756	229700	310	13	5	300	10	0.999956	22.2619	11687.5
		4541	91.4286	10.6428	1	4540	524	9.48281	4978.48	3800	38	4578	10.163	32	22.7756	229700	310	69	5	300	10	0.999956	22.2619	11687.5		4968
		4578	91.4286	10.163	1	4577	524	9.06374	4758.46	3800	38	4615	9.74193	33	22.7756	229700	315	81	5	300	15	0.999935	22.0094	11555
		4615	91.4286	9.74193	1	4614	524	8.69619	4565.5	3800	38	4652	9.37199	34	22.7756	229700	350	73	5	300	50	0.999782	20.3202	10668.1
		4652	91.4286	9.37199	1	4651	524	8.37351	4396.09	3800	38	4689	9.0466	35	22.7756	229700	380	9	5	300	80	0.999652	18.9757	9962.25
		4689	91.4286	9.0466	1	4688	524	8.08998	4247.24	3800	38	4726	8.76007	36	22.7756	229700	382	41	5	300	82	0.999643	18.8893	9916.89
		4726	91.4286	8.76007	1	4725	524	7.84061	4116.32	3800	38	4763	8.50749	37	22.7756	229700	400	17	5	300	100	0.999565	18.1291	9517.77
		4763	91.4286	8.50749	1	4762	524	7.6211	4001.08	3800	38	4800	8.28457	38	22.7756	229700	400	77	5	300	100	0.999565	18.1291	9517.77
		4800	91.4286	8.28457	1	4799	524	7.4277	3899.54	3800	38	4837	8.08762	39	21.1883	239600	430	45	5	400	30	0.999875	19.8427	10417.4
		4837	91.4286	8.08762	1	4836	524	7.25719	3810.02	3800	38	4874	7.91343	40	21.1883	239600	450	93	9	400	50	0.999791	18.9934	9971.52		3805
		4874	91.4286	7.91343	1	4873	524	7.10672	3731.03	3800	38	4911	7.75918	41	21.1883	239600	478	53	5	400	78	0.999674	17.8649	9379.08
		4911	91.4286	7.75918	1	4910	524	6.97384	3661.27	3800	38	4948	7.62244	42	21.1883	239600	480	97	9	400	80	0.999666	17.7869	9338.13
		4948	91.4286	7.62244	1	4947	524	6.85642	3599.62	3800	38	4985	7.5011	43	21.1883	239600	500	101	9	400	100	0.999583	17.0254	8938.34
		4985	91.4286	7.5011	1	4984	524	6.75257	3545.1	3800	38	5022	7.39329	44	20.0075	249500	520	5	9	500	20	0.99992	19.1845	10071.9
		5022	91.4286	7.39329	1	5021	524	6.66068	3496.86	3800	38	5059	7.2974	45	20.0075	249500	550	25	9	500	50	0.9998	18.0129	9456.76
		5059	91.4286	7.2974	1	5058	524	6.57931	3454.14	3800	38	5096	7.21202	46	20.0075	249500	560	73	9	500	60	0.99976	17.6384	9260.18
		5096	91.4286	7.21202	1	5095	524	6.50723	3416.29	3800	38	5133	7.13591	47	20.0075	249500	590	65	5	500	90	0.999639	16.5611	8694.57
		5133	91.4286	7.13591	1	5132	524	6.44333	3382.75	3800	38	5170	7.06798	48	20.0075	249500	590	1	9	500	90	0.999639	16.5611	8694.57
		5170	91.4286	7.06798	1	5169	524	6.38665	3352.99	3800	38	5207	7.00728	49	20.0075	249500	590	9	9	500	90	0.999639	16.5611	8694.57
		5207	91.4286	7.00728	1	5206	524	6.33637	3326.59	3800	38	5244	6.95298	50	20.0075	249500	600	57	5	500	100	0.999599	16.2168	8513.8
		5244	91.4286	6.95298	1	5243	524	6.29174	3303.16	3800	38	5281	6.90435	51	20.0075	249500	600	69	9	500	100	0.999599	16.2168	8513.8
		5281	91.4286	6.90435	1	5280	524	6.2521	3282.35	3800	38	5318	6.86074	52	19.1162	259400	610	21	9	600	10	0.999961	18.7339	9835.31
		5318	91.4286	6.86074	1	5317	524	6.21691	3263.88	3800	38	5355	6.82158	53	19.1162	259400	670	89	9	600	70	0.99973	16.5952	8712.49
		5355	91.4286	6.82158	1	5354	524	6.18564	3247.46	3800	38	5392	6.78638	54	19.1162	259400	680	13	9	600	80	0.999692	16.2633	8538.21
		5392	91.4286	6.78638	1	5391	524	6.15785	3232.87	3800	38	5429	6.7547	55	19.1162	259400	700	17	9	600	100	0.999614	15.6191	8200.02
		5429	91.4286	6.7547	1	5428	524	6.13317	3219.91	3800	38	5466	6.72615	56	18.4341	269300	740	37	9	700	40	0.999851	17.0537	8953.19
		5466	91.4286	6.72615	1	5465	524	6.11123	3208.4	3800	38	5503	6.70037	57	18.4341	269300	760	41	9	700	60	0.999777	16.4027	8611.4
		5503	91.4286	6.70037	1	5502	524	6.09174	3198.16	3800	38	5540	6.67708	58	18.4341	269300	766	49	5	700	66	0.999755	16.2122	8511.43
		5540	91.4286	6.67708	1	5539	524	6.07443	3189.08	3800	38	5577	6.65601	59	18.4341	269300	766	45	9	700	66	0.999755	16.2122	8511.43
		5577	91.4286	6.65601	1	5576	524	6.05906	3181	3800	38	5614	6.6369	60	16.6789	318800	1300	93	13	1200	100	0.999686	14.1505	7429.03
		5614	91.4286	6.6369	1	5613	524	6.04541	3173.84	800	8	5621	6.16693	61	18.4341	269300	780	33	9	700	80	0.999703	15.7764	8282.64
		5621	91.4286	6.16693	1	5620	524	5.61797	2949.44	800	8	5628	5.73995	62	18.4341	269300	780	49	9	700	80	0.999703	15.7764	8282.64
		5628	91.4286	5.73995	1	5627	524	5.22961	2745.54	800	8	5635	5.35198	63	18.4341	269300	790	65	9	700	90	0.999666	15.4723	8122.98
		5635	91.4286	5.35198	1	5634	524	4.8767	2560.27	800	8	5642	4.99943	64	18.4341	269300	800	61	9	700	100	0.999629	15.1741	7966.4
		5642	91.4286	4.99943	1	5641	524	4.55598	2391.89	800	8	5649	4.679	65	17.9053	279200	850	53	9	800	50	0.999821	16.3013	8558.2
		5649	91.4286	4.679	1	5648	524	4.26447	2238.85	800	8	5656	4.38775	66	17.9053	279200	866	77	9	800	66	0.999764	15.819	8304.98
		5656	91.4286	4.38775	1	5655	524	3.99948	2099.73	800	8	5663	4.12299	67	16.6789	318800	1300	17	13	1200	100	0.999686	14.1505	7429.03
		5663	91.4286	4.12299	1	5662	524	3.75857	1973.25	800	8	5670	3.88227	68	16.6789	318800	1300	13	13	1200	100	0.999686	14.1505	7429.03
		5670	91.4286	3.88227	1	5669	524	3.53954	1858.26	800	8	5677	3.66339	69	17.49	289100	930	29	9	900	30	0.999896	16.5643	8696.27
		5677	91.4286	3.66339	1	5676	524	3.34036	1753.69	800	8	5684	3.46434	70	16.6789	318800	1300	1	13	1200	100	0.999686	14.1505	7429.03
		5684	91.4286	3.46434	1	5683	524	3.15922	1658.59	800	8	5691	3.2833	71	16.6789	318800	1300	9	13	1200	100	0.999686	14.1505	7429.03
		5691	91.4286	3.2833	1	5690	524	2.99447	1572.1	800	8	5698	3.11863	72	16.6789	318800	1300	21	13	1200	100	0.999686	14.1505	7429.03
		5698	91.4286	3.11863	1	5697	524	2.8446	1493.42	800	8	5705	2.96882	73	17.49	289100	1000	81	9	900	100	0.999654	14.5901	7659.83
		5705	91.4286	2.96882	1	5704	524	2.70827	1421.84	800	8	5712	2.83252	74	16.6789	318800	1300	41	13	1200	100	0.999686	14.1505	7429.03
		5712	91.4286	2.83252	1	5711	524	2.58422	1356.72	800	8	5719	2.7085	75	16.6789	318800	1300	5	13	1200	100	0.999686	14.1505	7429.03
		5719	91.4286	2.7085	1	5718	524	2.47134	1297.46	800	8	5726	2.59563	76	16.6789	318800	1300	37	13	1200	100	0.999686	14.1505	7429.03
		5726	91.4286	2.59563	1	5725	524	2.36862	1243.53	800	8	5733	2.4929	77	16.6789	318800	1300	65	13	1200	100	0.999686	14.1505	7429.03
		5733	91.4286	2.4929	1	5732	524	2.27513	1194.44	800	8	5740	2.39939	78	17.16	308900	1155	57	9	1100	55	0.999822	15.6313	8206.42
		5740	91.4286	2.39939	1	5739	524	2.19003	1149.77	800	8	5747	2.31425	79	16.6789	318800	1300	45	13	1200	100	0.999686	14.1505	7429.03
		5747	91.4286	2.31425	1	5746	524	2.11256	1109.1	800	8	5754	2.23674	80	16.6789	318800	1300	101	13	1200	100	0.999686	14.1505	7429.03
		5754	91.4286	2.23674	1	5753	524	2.04203	1072.07	800	8	5761	2.16616	81	16.6789	318800	1300	77	13	1200	100	0.999686	14.1505	7429.03
		5761	91.4286	2.16616	1	5760	524	1.97781	1038.35	800	8	5768	2.10188	82	16.6789	318800	1300	85	13	1200	100	0.999686	14.1505	7429.03
		5768	91.4286	2.10188	1	5767	524	1.91933	1007.65	800	8	5775	2.04333	83	16.6789	318800	1300	29	13	1200	100	0.999686	14.1505	7429.03
		5775	91.4286	2.04333	1	5774	524	1.86607	979.687	800	8	5782	1.98999	84	16.6789	318800	1300	81	13	1200	100	0.999686	14.1505	7429.03
		5782	91.4286	1.98999	1	5781	524	1.81756	954.22	800	8	5789	1.9414	85	15.7033	356400	1700	9	17	1600	100	0.999719	13.556	7116.88
		5789	91.4286	1.9414	1	5788	524	1.77337	931.021	800	8	5796	1.89712	86	16.6789	318800	1300	33	13	1200	100	0.999686	14.1505	7429.03
		5796	91.4286	1.89712	1	5795	524	1.73312	909.888	800	8	5803	1.85677	87	16.6789	318800	1300	49	13	1200	100	0.999686	14.1505	7429.03
		5803	91.4286	1.85677	1	5802	524	1.69644	890.633	800	8	5810	1.82	88	15.7033	356400	1700	13	17	1600	100	0.999719	13.556	7116.88
		5810	91.4286	1.82	1	5809	524	1.66303	873.089	800	8	5817	1.78648	89	15.7033	356400	1700	17	17	1600	100	0.999719	13.556	7116.88
		5817	91.4286	1.78648	1	5816	524	1.63257	857.102	800	8	5824	1.75592	90	15.7033	356400	1700	21	17	1600	100	0.999719	13.556	7116.88
		5824	91.4286	1.75592	1	5823	524	1.60482	842.532	800	8	5831	1.72806	91	15.7033	356400	1700	69	17	1600	100	0.999719	13.556	7116.88
		5831	91.4286	1.72806	1	5830	524	1.57953	829.252	800	8	5838	1.70265	92	15.7033	356400	1700	89	17	1600	100	0.999719	13.556	7116.88
		5838	91.4286	1.70265	1	5837	524	1.55647	817.148	800	8	5845	1.67948	93	15.7033	356400	1700	73	17	1600	100	0.999719	13.556	7116.88
		5845	91.4286	1.67948	1	5844	524	1.53546	806.114	800	8	5852	1.65834	94	15.7033	356400	1700	77	17	1600	100	0.999719	13.556	7116.88
		5852	91.4286	1.65834	1	5851	524	1.5163	796.055	800	8	5859	1.63906	95	15.7033	356400	1700	41	17	1600	100	0.999719	13.556	7116.88
		5859	91.4286	1.63906	1	5858	524	1.49883	786.884	800	8	5866	1.62147	96	15.7033	356400	1700	61	17	1600	100	0.999719	13.556	7116.88
		5866	91.4286	1.62147	1	5865	524	1.4829	778.521	800	8	5873	1.60542	97	15.7033	356400	1700	65	17	1600	100	0.999719	13.556	7116.88
		5873	91.4286	1.60542	1	5872	524	1.46837	770.896	800	8	5880	1.59077	98	15.7033	356400	1700	85	17	1600	100	0.999719	13.556	7116.88		700
		5880	91.4286	1.59077	1	5879	524	1.45513	763.942	800	8	5887	1.5774	99	15.7033	356400	1700	25	17	1600	100	0.999719	13.556	7116.88
		5887	91.4286	1.5774	1	5886	524	1.44305	757.6	800	8	5894	1.56519	100	15.7033	356400	1700	37	17	1600	100	0.999719	13.556	7116.88
		5894	91.4286	1.56519	1	5893	524	1.43203	751.816	800	8	5901	1.55404	101	15.7033	356400	1700	45	17	1600	100	0.999719	13.556	7116.88
		5901	91.4286	1.55404	1	5900	524	1.42198	746.54	800	8	5908	1.54386	102	15.7033	356400	1700	49	17	1600	100	0.999719	13.556	7116.88
		5908	91.4286	1.54386	1	5907	524	1.41282	741.728	800	8	5915	1.53456	103	15.7033	356400	1700	57	17	1600	100	0.999719	13.556	7116.88
		5915	91.4286	1.53456	1	5914	524	1.40445	737.338	800	8	5922	1.52607	104	15.7033	356400	1700	81	17	1600	100	0.999719	13.556	7116.88
		5922	91.4286	1.52607	1	5921	524	1.39683	733.334	800	8	5929	1.51831	105	14.3393	388000	2100	5	21	2000	100	0.999742	12.5276	6576.99
		5929	91.4286	1.51831	1	5928	524	1.38987	729.681	800	8	5936	1.51121	106	14.3393	388000	2100	9	21	2000	100	0.999742	12.5276	6576.99
		5936	91.4286	1.51121	1	5935	524	1.38352	726.348	800	8	5943	1.50473	107	15.7033	356400	1700	53	17	1600	100	0.999719	13.556	7116.88
		5943	91.4286	1.50473	1	5942	524	1.37773	723.307	800	8	5950	1.49881	108	14.3393	388000	2100	97	21	2000	100	0.999742	12.5276	6576.99
		5950	91.4286	1.49881	1	5949	524	1.37244	720.534	800	8	5957	1.49339	109	15.7033	356400	1700	5	17	1600	100	0.999719	13.556	7116.88
		5957	91.4286	1.49339	1	5956	524	1.36762	718.003	800	8	5964	1.48843	110	15.7033	356400	1700	1	17	1600	100	0.999719	13.556	7116.88
		5964	91.4286	1.48843	1	5963	524	1.36323	715.694	800	8	5971	1.4839	111	14.3393	388000	2100	21	21	2000	100	0.999742	12.5276	6576.99
		5971	91.4286	1.4839	1	5970	524	1.35921	713.587	800	8	5978	1.47975	112	15.7033	356400	1700	29	17	1600	100	0.999719	13.556	7116.88
		5978	91.4286	1.47975	1	5977	524	1.35555	711.666	800	8	5985	1.47595	113	15.7033	356400	1700	101	17	1600	100	0.999719	13.556	7116.88
		5985	91.4286	1.47595	1	5984	524	1.35221	709.913	800	8	5992	1.47248	114	14.3393	388000	2100	17	21	2000	100	0.999742	12.5276	6576.99
		5992	91.4286	1.47248	1	5991	524	1.34917	708.314	800	8	5999	1.46929	115	15.7033	356400	1700	33	17	1600	100	0.999719	13.556	7116.88
		5999	91.4286	1.46929	1	5998	524	1.34639	706.855	800	8	6006	1.46638	116	14.3393	388000	2100	57	21	2000	100	0.999742	12.5276	6576.99
		6006	91.4286	1.46638	1	6005	524	1.34386	705.525	800	8	6013	1.46371	117	14.3393	388000	2100	45	21	2000	100	0.999742	12.5276	6576.99
		6013	91.4286	1.46371	1	6012	524	1.34155	704.312	800	8	6020	1.46126	118	14.3393	388000	2100	49	21	2000	100	0.999742	12.5276	6576.99
		6020	91.4286	1.46126	1	6019	524	1.33944	703.205	800	8	6027	1.45902	119	14.3393	388000	2100	53	21	2000	100	0.999742	12.5276	6576.99
		6027	91.4286	1.45902	1	6026	524	1.33752	702.197	800	8	6034	1.45696	120	14.3393	388000	2100	13	21	2000	100	0.999742	12.5276	6576.99
		6034	91.4286	1.45696	1	6033	524	1.33577	701.277	800	8	6041	1.45507	121	14.3393	388000	2100	93	21	2000	100	0.999742	12.5276	6576.99
		6041	91.4286	1.45507	1	6040	524	1.33417	700.439	800	8	6048	1.45334	122	16.6789	318800	1300	57	13	1200	100	0.999686	14.1505	7429.03
		6048	91.4286	1.45334	1	6047	524	1.33272	699.676	800	8	6055	1.45175	123	16.6789	318800	1300	53	13	1200	100	0.999686	14.1505	7429.03
		6055	91.4286	1.45175	1	6054	524	1.33139	698.98	800	8	6062	1.45029	124	14.3393	388000	2100	41	21	2000	100	0.999742	12.5276	6576.99
		6062	91.4286	1.45029	1	6061	524	1.33018	698.347	800	8	6069	1.44895	125	14.3393	388000	2100	89	21	2000	100	0.999742	12.5276	6576.99
		6069	91.4286	1.44895	1	6068	524	1.32909	697.77	800	8	6076	1.44772	126	14.3393	388000	2100	77	21	2000	100	0.999742	12.5276	6576.99
		6076	91.4286	1.44772	1	6075	524	1.32809	697.245	800	8	6083	1.44658	127	13.1595	388000	2500	97	25	2400	100	0.999742	11.4969	6035.87
		6083	91.4286	1.44658	1	6082	524	1.32718	696.768	800	8	6090	1.44554	128	14.3393	388000	2100	25	21	2000	100	0.999742	12.5276	6576.99
		6090	91.4286	1.44554	1	6089	524	1.32635	696.334	800	8	6097	1.44458	129	14.3393	388000	2100	101	21	2000	100	0.999742	12.5276	6576.99
		6097	91.4286	1.44458	1	6096	524	1.3256	695.939	800	8	6104	1.44369	130	14.3393	388000	2100	1	21	2000	100	0.999742	12.5276	6576.99
		6104	91.4286	1.44369	1	6103	524	1.32492	695.581	800	8	6111	1.44287	131	14.3393	388000	2100	85	21	2000	100	0.999742	12.5276	6576.99
		6111	91.4286	1.44287	1	6110	524	1.3243	695.256	800	8	6118	1.44212	132	14.3393	388000	2100	37	21	2000	100	0.999742	12.5276	6576.99
		6118	91.4286	1.44212	1	6117	524	1.32374	694.961	800	8	6125	1.44142	133	14.3393	388000	2100	73	21	2000	100	0.999742	12.5276	6576.99
		6125	91.4286	1.44142	1	6124	524	1.32323	694.694	800	8	6132	1.44078	134	13.1595	417000	2500	41	25	2400	100	0.99976	11.6054	6092.84
		6132	91.4286	1.44078	1	6131	524	1.32277	694.452	800	8	6139	1.44019	135	13.1595	417000	2500	49	25	2400	100	0.99976	11.6054	6092.84
		6139	91.4286	1.44019	1	6138	524	1.32235	694.233	800	8	6146	1.43964	136	13.1595	417000	2500	57	25	2400	100	0.99976	11.6054	6092.84
		6146	91.4286	1.43964	1	6145	524	1.32197	694.036	800	8	6153	1.43913	137	13.1595	417000	2500	61	25	2400	100	0.99976	11.6054	6092.84
		6153	91.4286	1.43913	1	6152	524	1.32163	693.858	800	8	6160	1.43866	138	14.3393	388000	2100	69	21	2000	100	0.999742	12.5276	6576.99
		6160	91.4286	1.43866	1	6159	524	1.32133	693.697	800	8	6167	1.43822	139	14.3393	388000	2100	81	21	2000	100	0.999742	12.5276	6576.99
		6167	91.4286	1.43822	1	6166	524	1.32105	693.553	800	8	6174	1.43781	140	13.1595	417000	2500	45	25	2400	100	0.99976	11.6054	6092.84
		6174	91.4286	1.43781	1	6173	524	1.32081	693.423	800	8	6181	1.43743	141	14.3393	388000	2100	29	21	2000	100	0.999742	12.5276	6576.99
		6181	91.4286	1.43743	1	6180	524	1.32059	693.307	800	8	6188	1.43708	142	13.1595	417000	2500	5	25	2400	100	0.99976	11.6054	6092.84
		6188	91.4286	1.43708	1	6187	524	1.32039	693.204	800	8	6195	1.43675	143	13.1595	417000	2500	53	25	2400	100	0.99976	11.6054	6092.84
		6195	91.4286	1.43675	1	6194	524	1.32021	693.112	800	8	6202	1.43644	144	13.1595	417000	2500	101	25	2400	100	0.99976	11.6054	6092.84
		6202	91.4286	1.43644	1	6201	524	1.32006	693.03	800	8	6209	1.43616	145	14.3393	388000	2100	33	21	2000	100	0.999742	12.5276	6576.99
		6209	91.4286	1.43616	1	6208	524	1.31992	692.958	800	8	6216	1.43589	146	13.1595	417000	2500	13	25	2400	100	0.99976	11.6054	6092.84
		6216	91.4286	1.43589	1	6215	524	1.3198	692.894	800	8	6223	1.43564	147	13.1595	417000	2500	17	25	2400	100	0.99976	11.6054	6092.84
		6223	91.4286	1.43564	1	6222	524	1.31969	692.839	800	8	6230	1.4354	148	13.1595	417000	2500	21	25	2400	100	0.99976	11.6054	6092.84
		6230	91.4286	1.4354	1	6229	524	1.3196	692.791	800	8	6237	1.43518	149	14.3393	388000	2100	61	21	2000	100	0.999742	12.5276	6576.99
		6237	91.4286	1.43518	1	6236	524	1.31952	692.749	800	8	6244	1.43497	150	13.1595	417000	2500	1	25	2400	100	0.99976	11.6054	6092.84
		6244	91.4286	1.43497	1	6243	524	1.31945	692.714	800	8	6251	1.43478	151	13.1595	417000	2500	9	25	2400	100	0.99976	11.6054	6092.84
		6251	91.4286	1.43478	1	6250	524	1.3194	692.684	800	8	6258	1.43459	152	13.1595	417000	2500	25	25	2400	100	0.99976	11.6054	6092.84
		6258	91.4286	1.43459	1	6257	524	1.31935	692.659	800	8	6265	1.43441	153	13.1595	417000	2500	37	25	2400	100	0.99976	11.6054	6092.84
		6265	91.4286	1.43441	1	6264	524	1.31931	692.639	800	8	6272	1.43425	154	14.3393	388000	2100	65	21	2000	100	0.999742	12.5276	6576.99
		6272	91.4286	1.43425	1	6271	524	1.31928	692.623	800	8	6279	1.43409	155	13.1595	417000	2500	89	25	2400	100	0.99976	11.6054	6092.84
		6279	91.4286	1.43409	1	6278	524	1.31926	692.611	800	8	6286	1.43394	156	13.1595	417000	2500	85	25	2400	100	0.99976	11.6054	6092.84
		6286	91.4286	1.43394	1	6285	524	1.31924	692.603	800	8	6293	1.4338	157	13.1595	417000	2500	29	25	2400	100	0.99976	11.6054	6092.84
		6293	91.4286	1.4338	1	6292	524	1.31923	692.598	800	8	6300	1.43366	158	13.1595	417000	2500	33	25	2400	100	0.99976	11.6054	6092.84
		6300	91.4286	1.43366	1	6299	524	1.31923	692.596	800	8	6307	1.43353	159	13.1595	417000	2500	81	25	2400	100	0.99976	11.6054	6092.84
		6307	91.4286	1.43353	1	6306	524	1.31923	692.597	800	8	6314	1.4334	160	13.1595	417000	2500	73	25	2400	100	0.99976	11.6054	6092.84
		6314	91.4286	1.4334	1	6313	524	1.31924	692.6	800	8	6321	1.43328	161	13.1595	417000	2500	77	25	2400	100	0.99976	11.6054	6092.84
		6321	91.4286	1.43328	1	6320	524	1.31925	692.606	800	8	6328	1.43317	162	13.1595	417000	2500	69	25	2400	100	0.99976	11.6054	6092.84
		6328	91.4286	1.43317	1	6327	524	1.31926	692.613	800	8	6335	1.43306	163	10.6428	454100	3300	25	33	3200	100	0.99978	9.48281	4978.48
		6335	91.4286	1.43306	1	6334	524	1.31928	692.623	800	8	6342	1.43295	164	10.6428	454100	3300	1	33	3200	100	0.99978	9.48281	4978.48
		6342	91.4286	1.43295	1	6341	524	1.3193	692.634	800	8	6349	1.43284	165	10.6428	454100	3300	9	33	3200	100	0.99978	9.48281	4978.48
		6349	91.4286	1.43284	1	6348	524	1.31933	692.647	800	8	6356	1.43274	166	10.6428	454100	3300	17	33	3200	100	0.99978	9.48281	4978.48
		6356	91.4286	1.43274	1	6355	524	1.31936	692.662	800	8	6363	1.43265	167	10.6428	454100	3300	89	33	3200	100	0.99978	9.48281	4978.48
		6363	91.4286	1.43265	1	6362	524	1.31939	692.678	800	8	6370	1.43255	168	10.6428	454100	3300	81	33	3200	100	0.99978	9.48281	4978.48
		6370	91.4286	1.43255	1	6369	524	1.31942	692.695	800	8	6377	1.43246	169	10.6428	454100	3300	65	33	3200	100	0.99978	9.48281	4978.48
		6377	91.4286	1.43246	1	6376	524	1.31945	692.713	800	8	6384	1.43237	170	8.08762	483700	4100	53	41	4000	100	0.999793	7.25719	3810.02
		6384	91.4286	1.43237	1	6383	524	1.31949	692.732	800	8	6391	1.43228	171	8.08762	483700	4100	13	41	4000	100	0.999793	7.25719	3810.02
		6391	91.4286	1.43228	1	6390	524	1.31953	692.752	800	8	6398	1.4322	172	8.08762	483700	4100	21	41	4000	100	0.999793	7.25719	3810.02
		6398	91.4286	1.4322	1	6397	524	1.31957	692.773	800	8	6405	1.43212	173	8.08762	483700	4100	85	41	4000	100	0.999793	7.25719	3810.02
		6405	91.4286	1.43212	1	6404	524	1.31961	692.795	800	8	6412	1.43203	174	8.08762	483700	4100	69	41	4000	100	0.999793	7.25719	3810.02
		6412	91.4286	1.43203	1	6411	524	1.31965	692.817	800	8	6419	1.43195	175	8.08762	483700	4100	29	41	4000	100	0.999793	7.25719	3810.02
		6419	91.4286	1.43195	1	6418	524	1.3197	692.84	800	8	6426	1.43188	176	8.08762	483700	4100	37	41	4000	100	0.999793	7.25719	3810.02
		6426	91.4286	1.43188	1	6425	524	1.31974	692.864	800	8	6433	1.4318	177	8.08762	483700	4100	61	41	4000	100	0.999793	7.25719	3810.02

## Sheet: V
		Height of basal layer (only change value in first cell) (cm)	Liquid composition of incoming magma (do not change values) (ppm)	Liquid composition before crystallisation (ppm) (do not change value)	Amount crystallised (cm)	Magma remaining after crystallisation (cm)	Exponent for equation (1) (f(D-1)/[D(1-f)+f])	Liquid composition after crystallisation (ppm)	Solid composition after crystallisation (ppm)	Magma added (cm2) per 100 cm2 of crystallisation (value needs to be adjusted)	Amount of magma added (calculated; do not change) (cm)	Total amount of magma after addition (calculated; do not change)	Liquid composition after magma addition (ppm) (calculated; do not change)	Amount crystallised (cm) (do not alter)	Magma composition for magma addition inverval (ppm)	Magma column area (cm2)	Area crystallised (cm2) for coordinate position	X	Y	Substract from area crystallised (cm)	Area crystallised in interval (cm2)	Liquid fraction remaining (F)	Liquid concentration after crystallisation for 2D (ppm)	Solid concentration for 2D coordinate position (ppm)		Cr concentration (ppm) (real data)
D for V	20	2000	615	615	0	2000	19	615	12300	0	0	2000	615	0	615	200000	0	9	1	0	0	1	615	12300				Height								True min	True max
Initial solid concentration (ppm)	12300	2000	615	615	1	1999	19	609.184	12183.7	10000	100	2099	609.461	1	615	200000	0	29	1	0	0	1	615	12300				0								9000	12300
f	1	2099	615	609.461	1	2098	19	603.968	12079.4	10000	100	2198	604.47	2	615	200000	0	97	1	0	0	1	615	12300				7								9000	12300
		2198	615	604.47	1	2197	19	599.266	11985.3	10000	100	2297	599.951	3	615	200000	5	93	1	0	5	0.999975	614.708	12294.2				14								9000	12300
		2297	615	599.951	1	2296	19	595.008	11900.2	10000	100	2396	595.842	4	615	200000	8	5	1	0	8	0.99996	614.533	12290.7				20								9000	12300
		2396	615	595.842	1	2395	19	591.135	11822.7	10000	100	2495	592.091	5	615	200000	20	33	1	0	20	0.9999	613.833	12276.7				28								9000	12300
		2495	615	592.091	1	2494	19	587.599	11752	10000	100	2594	588.655	6	615	200000	41.5	1	1	0	41.5	0.999792	612.58	12251.6				35								9000	12300
		2594	615	588.655	1	2593	19	584.358	11687.2	10000	100	2693	585.496	7	615	200000	56	29	5	0	56	0.99972	611.736	12234.7				102								9000	12300
		2693	615	585.496	1	2692	19	581.379	11627.6	10000	100	2792	582.583	8	615	200000	60	17	1	0	60	0.9997	611.504	12230.1
		2792	615	582.583	1	2791	19	578.631	11572.6	10000	100	2891	579.889	9	615	200000	72	37	1	0	72	0.99964	610.807	12216.1
		2891	615	579.889	1	2890	19	576.09	11521.8	10000	100	2990	577.391	10	615	200000	76	101	1	0	76	0.99962	610.575	12211.5
		2990	615	577.391	1	2989	19	573.733	11474.7	10000	100	3089	575.069	11	615	200000	85	89	1	0	85	0.999575	610.053	12201.1
		3089	615	575.069	1	3088	19	571.542	11430.8	10000	100	3188	572.906	12	615	200000	100	85	1	0	100	0.9995	609.184	12183.7
		3188	615	572.906	1	3187	19	569.501	11390	10000	100	3287	570.885	13	609.461	209900	122	65	1	100	22	0.999895	608.248	12165
		3287	615	570.885	1	3286	19	567.594	11351.9	10000	100	3386	568.994	14	609.461	209900	122	69	1	100	22	0.999895	608.248	12165
		3386	615	568.994	1	3385	19	565.81	11316.2	10000	100	3485	567.221	15	609.461	209900	122	77	1	100	22	0.999895	608.248	12165
		3485	615	567.221	1	3484	19	564.137	11282.7	8000	80	3564	565.278	16	609.461	209900	145	33	5	100	45	0.999786	606.983	12139.7
		3564	615	565.278	1	3563	19	562.273	11245.5	8000	80	3643	563.43	17	609.461	209900	147	25	5	100	47	0.999776	606.873	12137.5
		3643	615	563.43	1	3642	19	560.499	11210	8000	80	3722	561.671	18	609.461	209900	148	81	1	100	48	0.999771	606.818	12136.4
		3722	615	561.671	1	3721	19	558.81	11176.2	8000	80	3801	559.993	19	609.461	209900	148	97	5	100	48	0.999771	606.818	12136.4
		3801	615	559.993	1	3800	19	557.2	11144	8000	80	3880	558.392	20	609.461	209900	150	73	1	100	50	0.999762	606.708	12134.2
		3880	615	558.392	1	3879	19	555.664	11113.3	8000	80	3959	556.863	21	609.461	209900	152	41	1	100	52	0.999752	606.598	12132
		3959	615	556.863	1	3958	19	554.197	11083.9	8000	80	4038	555.401	22	609.461	209900	194	53	1	100	94	0.999552	604.296	12085.9
		4038	615	555.401	1	4037	19	552.794	11055.9	8000	80	4117	554.002	23	609.461	209900	200	1	5	100	100	0.999524	603.968	12079.4
		4117	615	554.002	1	4116	19	551.451	11029	5400	54	4170	552.274	24	609.461	209900	200	5	5	100	100	0.999524	603.968	12079.4
		4170	615	552.274	1	4169	19	549.763	10995.3	5400	54	4223	550.597	25	604.47	219800	210	101	5	200	10	0.999955	603.947	12078.9
		4223	615	550.597	1	4222	19	548.125	10962.5	5400	54	4276	548.97	26	604.47	219800	220	57	1	200	20	0.999909	603.425	12068.5
		4276	615	548.97	1	4275	19	546.536	10930.7	5400	54	4329	547.39	27	604.47	219800	230	61	1	200	30	0.999864	602.904	12058.1
		4329	615	547.39	1	4328	19	544.992	10899.8	5400	54	4382	545.855	28	604.47	219800	250	37	5	200	50	0.999773	601.862	12037.2
		4382	615	545.855	1	4381	19	543.493	10869.9	5400	54	4435	544.364	29	604.47	219800	290	21	5	200	90	0.999591	599.784	11995.7
		4435	615	544.364	1	4434	19	542.036	10840.7	5400	54	4488	542.914	30	604.47	219800	300	85	5	200	100	0.999545	599.266	11985.3
		4488	615	542.914	1	4487	19	540.621	10812.4	5400	54	4541	541.505	31	599.951	229700	310	13	5	300	10	0.999956	599.455	11989.1
		4541	615	541.505	1	4540	19	539.244	10784.9	3800	38	4578	539.873	32	599.951	229700	310	69	5	300	10	0.999956	599.455	11989.1
		4578	615	539.873	1	4577	19	537.636	10752.7	3800	38	4615	538.273	33	599.951	229700	315	81	5	300	15	0.999935	599.207	11984.1
		4615	615	538.273	1	4614	19	536.062	10721.2	3800	38	4652	536.706	34	599.951	229700	350	73	5	300	50	0.999782	597.474	11949.5
		4652	615	536.706	1	4651	19	534.519	10690.4	3800	38	4689	535.171	35	599.951	229700	380	9	5	300	80	0.999652	595.993	11919.9
		4689	615	535.171	1	4688	19	533.006	10660.1	3800	38	4726	533.666	36	599.951	229700	382	41	5	300	82	0.999643	595.894	11917.9
		4726	615	533.666	1	4725	19	531.524	10630.5	3800	38	4763	532.19	37	599.951	229700	400	17	5	300	100	0.999565	595.008	11900.2
		4763	615	532.19	1	4762	19	530.071	10601.4	3800	38	4800	530.744	38	599.951	229700	400	77	5	300	100	0.999565	595.008	11900.2
		4800	615	530.744	1	4799	19	528.647	10572.9	3800	38	4837	529.325	39	595.842	239600	430	45	5	400	30	0.999875	594.426	11888.5
		4837	615	529.325	1	4836	19	527.25	10545	3800	38	4874	527.934	40	595.842	239600	450	93	9	400	50	0.999791	593.484	11869.7
		4874	615	527.934	1	4873	19	525.88	10517.6	3800	38	4911	526.569	41	595.842	239600	478	53	5	400	78	0.999674	592.167	11843.3
		4911	615	526.569	1	4910	19	524.536	10490.7	3800	38	4948	525.231	42	595.842	239600	480	97	9	400	80	0.999666	592.073	11841.5
		4948	615	525.231	1	4947	19	523.217	10464.3	3800	38	4985	523.917	43	595.842	239600	500	101	9	400	100	0.999583	591.135	11822.7
		4985	615	523.917	1	4984	19	521.924	10438.5	3800	38	5022	522.628	44	592.091	249500	520	5	9	500	20	0.99992	591.19	11823.8
		5022	615	522.628	1	5021	19	520.654	10413.1	3800	38	5059	521.363	45	592.091	249500	550	25	9	500	50	0.9998	589.841	11796.8
		5059	615	521.363	1	5058	19	519.408	10388.2	3800	38	5096	520.121	46	592.091	249500	560	73	9	500	60	0.99976	589.392	11787.8
		5096	615	520.121	1	5095	19	518.185	10363.7	3800	38	5133	518.902	47	592.091	249500	590	65	5	500	90	0.999639	588.046	11760.9
		5133	615	518.902	1	5132	19	516.985	10339.7	3800	38	5170	517.705	48	592.091	249500	590	1	9	500	90	0.999639	588.046	11760.9
		5170	615	517.705	1	5169	19	515.806	10316.1	3800	38	5207	516.53	49	592.091	249500	590	9	9	500	90	0.999639	588.046	11760.9
		5207	615	516.53	1	5206	19	514.648	10293	3800	38	5244	515.375	50	592.091	249500	600	57	5	500	100	0.999599	587.599	11752
		5244	615	515.375	1	5243	19	513.511	10270.2	3800	38	5281	514.242	51	592.091	249500	600	69	9	500	100	0.999599	587.599	11752
		5281	615	514.242	1	5280	19	512.395	10247.9	3800	38	5318	513.128	52	588.655	259400	610	21	9	600	10	0.999961	588.224	11764.5
		5318	615	513.128	1	5317	19	511.298	10226	3800	38	5355	512.034	53	588.655	259400	670	89	9	600	70	0.99973	585.644	11712.9
		5355	615	512.034	1	5354	19	510.22	10204.4	3800	38	5392	510.958	54	588.655	259400	680	13	9	600	80	0.999692	585.215	11704.3
		5392	615	510.958	1	5391	19	509.161	10183.2	3800	38	5429	509.902	55	588.655	259400	700	17	9	600	100	0.999614	584.358	11687.2
		5429	615	509.902	1	5428	19	508.12	10162.4	3800	38	5466	508.863	56	585.496	269300	740	37	9	700	40	0.999851	583.846	11676.9
		5466	615	508.863	1	5465	19	507.097	10141.9	3800	38	5503	507.842	57	585.496	269300	760	41	9	700	60	0.999777	583.022	11660.4
		5503	615	507.842	1	5502	19	506.092	10121.8	3800	38	5540	506.839	58	585.496	269300	766	49	5	700	66	0.999755	582.776	11655.5
		5540	615	506.839	1	5539	19	505.103	10102.1	3800	38	5577	505.852	59	585.496	269300	766	45	9	700	66	0.999755	582.776	11655.5
		5577	615	505.852	1	5576	19	504.132	10082.6	3800	38	5614	504.882	60	572.906	318800	1300	93	13	1200	100	0.999686	569.501	11390
		5614	615	504.882	1	5613	19	503.176	10063.5	800	8	5621	503.335	61	585.496	269300	780	33	9	700	80	0.999703	582.2	11644
		5621	615	503.335	1	5620	19	501.636	10032.7	800	8	5628	501.798	62	585.496	269300	780	49	9	700	80	0.999703	582.2	11644
		5628	615	501.798	1	5627	19	500.106	10002.1	800	8	5635	500.269	63	585.496	269300	790	65	9	700	90	0.999666	581.789	11635.8
		5635	615	500.269	1	5634	19	498.585	9971.71	800	8	5642	498.75	64	585.496	269300	800	61	9	700	100	0.999629	581.379	11627.6
		5642	615	498.75	1	5641	19	497.073	9941.47	800	8	5649	497.24	65	582.583	279200	850	53	9	800	50	0.999821	580.604	11612.1
		5649	615	497.24	1	5648	19	495.571	9911.41	800	8	5656	495.74	66	582.583	279200	866	77	9	800	66	0.999764	579.972	11599.4
		5656	615	495.74	1	5655	19	494.077	9881.54	800	8	5663	494.248	67	572.906	318800	1300	17	13	1200	100	0.999686	569.501	11390
		5663	615	494.248	1	5662	19	492.592	9851.84	800	8	5670	492.765	68	572.906	318800	1300	13	13	1200	100	0.999686	569.501	11390
		5670	615	492.765	1	5669	19	491.116	9822.32	800	8	5677	491.291	69	579.889	289100	930	29	9	900	30	0.999896	578.747	11574.9
		5677	615	491.291	1	5676	19	489.649	9792.98	800	8	5684	489.826	70	572.906	318800	1300	1	13	1200	100	0.999686	569.501	11390
		5684	615	489.826	1	5683	19	488.191	9763.82	800	8	5691	488.369	71	572.906	318800	1300	9	13	1200	100	0.999686	569.501	11390
		5691	615	488.369	1	5690	19	486.741	9734.82	800	8	5698	486.921	72	572.906	318800	1300	21	13	1200	100	0.999686	569.501	11390
		5698	615	486.921	1	5697	19	485.3	9706	800	8	5705	485.482	73	579.889	289100	1000	81	9	900	100	0.999654	576.09	11521.8
		5705	615	485.482	1	5704	19	483.868	9677.35	800	8	5712	484.051	74	572.906	318800	1300	41	13	1200	100	0.999686	569.501	11390
		5712	615	484.051	1	5711	19	482.444	9648.88	800	8	5719	482.629	75	572.906	318800	1300	5	13	1200	100	0.999686	569.501	11390
		5719	615	482.629	1	5718	19	481.028	9620.57	800	8	5726	481.216	76	572.906	318800	1300	37	13	1200	100	0.999686	569.501	11390
		5726	615	481.216	1	5725	19	479.621	9592.42	800	8	5733	479.81	77	572.906	318800	1300	65	13	1200	100	0.999686	569.501	11390
		5733	615	479.81	1	5732	19	478.222	9564.45	800	8	5740	478.413	78	577.391	308900	1155	57	9	1100	55	0.999822	575.441	11508.8
		5740	615	478.413	1	5739	19	476.832	9536.64	800	8	5747	477.024	79	572.906	318800	1300	45	13	1200	100	0.999686	569.501	11390
		5747	615	477.024	1	5746	19	475.45	9508.99	800	8	5754	475.644	80	572.906	318800	1300	101	13	1200	100	0.999686	569.501	11390
		5754	615	475.644	1	5753	19	474.076	9481.51	800	8	5761	474.271	81	572.906	318800	1300	77	13	1200	100	0.999686	569.501	11390
		5761	615	474.271	1	5760	19	472.71	9454.19	800	8	5768	472.907	82	572.906	318800	1300	85	13	1200	100	0.999686	569.501	11390
		5768	615	472.907	1	5767	19	471.352	9427.03	800	8	5775	471.551	83	572.906	318800	1300	29	13	1200	100	0.999686	569.501	11390
		5775	615	471.551	1	5774	19	470.002	9400.03	800	8	5782	470.202	84	572.906	318800	1300	81	13	1200	100	0.999686	569.501	11390
		5782	615	470.202	1	5781	19	468.659	9373.19	800	8	5789	468.862	85	565.278	356400	1700	9	17	1600	100	0.999719	562.273	11245.5
		5789	615	468.862	1	5788	19	467.325	9346.51	800	8	5796	467.529	86	572.906	318800	1300	33	13	1200	100	0.999686	569.501	11390
		5796	615	467.529	1	5795	19	465.999	9319.98	800	8	5803	466.204	87	572.906	318800	1300	49	13	1200	100	0.999686	569.501	11390
		5803	615	466.204	1	5802	19	464.68	9293.6	800	8	5810	464.887	88	565.278	356400	1700	13	17	1600	100	0.999719	562.273	11245.5
		5810	615	464.887	1	5809	19	463.369	9267.38	800	8	5817	463.578	89	565.278	356400	1700	17	17	1600	100	0.999719	562.273	11245.5
		5817	615	463.578	1	5816	19	462.066	9241.32	800	8	5824	462.276	90	565.278	356400	1700	21	17	1600	100	0.999719	562.273	11245.5
		5824	615	462.276	1	5823	19	460.77	9215.4	800	8	5831	460.982	91	565.278	356400	1700	69	17	1600	100	0.999719	562.273	11245.5
		5831	615	460.982	1	5830	19	459.482	9189.64	800	8	5838	459.695	92	565.278	356400	1700	89	17	1600	100	0.999719	562.273	11245.5
		5838	615	459.695	1	5837	19	458.201	9164.03	800	8	5845	458.416	93	565.278	356400	1700	73	17	1600	100	0.999719	562.273	11245.5
		5845	615	458.416	1	5844	19	456.928	9138.56	800	8	5852	457.144	94	565.278	356400	1700	77	17	1600	100	0.999719	562.273	11245.5
		5852	615	457.144	1	5851	19	455.662	9113.25	800	8	5859	455.88	95	565.278	356400	1700	41	17	1600	100	0.999719	562.273	11245.5
		5859	615	455.88	1	5858	19	454.404	9088.07	800	8	5866	454.623	96	565.278	356400	1700	61	17	1600	100	0.999719	562.273	11245.5
		5866	615	454.623	1	5865	19	453.152	9063.05	800	8	5873	453.373	97	565.278	356400	1700	65	17	1600	100	0.999719	562.273	11245.5
		5873	615	453.373	1	5872	19	451.908	9038.17	800	8	5880	452.13	98	565.278	356400	1700	85	17	1600	100	0.999719	562.273	11245.5
		5880	615	452.13	1	5879	19	450.672	9013.43	800	8	5887	450.895	99	565.278	356400	1700	25	17	1600	100	0.999719	562.273	11245.5
		5887	615	450.895	1	5886	19	449.442	8988.84	800	8	5894	449.667	100	565.278	356400	1700	37	17	1600	100	0.999719	562.273	11245.5
		5894	615	449.667	1	5893	19	448.219	8964.39	800	8	5901	448.445	101	565.278	356400	1700	45	17	1600	100	0.999719	562.273	11245.5
		5901	615	448.445	1	5900	19	447.004	8940.07	800	8	5908	447.231	102	565.278	356400	1700	49	17	1600	100	0.999719	562.273	11245.5
		5908	615	447.231	1	5907	19	445.795	8915.9	800	8	5915	446.024	103	565.278	356400	1700	57	17	1600	100	0.999719	562.273	11245.5
		5915	615	446.024	1	5914	19	444.593	8891.87	800	8	5922	444.824	104	565.278	356400	1700	81	17	1600	100	0.999719	562.273	11245.5
		5922	615	444.824	1	5921	19	443.399	8867.97	800	8	5929	443.63	105	558.392	388000	2100	5	21	2000	100	0.999742	555.664	11113.3
		5929	615	443.63	1	5928	19	442.211	8844.21	800	8	5936	442.444	106	558.392	388000	2100	9	21	2000	100	0.999742	555.664	11113.3
		5936	615	442.444	1	5935	19	441.03	8820.59	800	8	5943	441.264	107	565.278	356400	1700	53	17	1600	100	0.999719	562.273	11245.5
		5943	615	441.264	1	5942	19	439.855	8797.1	800	8	5950	440.091	108	558.392	388000	2100	97	21	2000	100	0.999742	555.664	11113.3
		5950	615	440.091	1	5949	19	438.687	8773.75	800	8	5957	438.924	109	565.278	356400	1700	5	17	1600	100	0.999719	562.273	11245.5
		5957	615	438.924	1	5956	19	437.526	8750.53	800	8	5964	437.764	110	565.278	356400	1700	1	17	1600	100	0.999719	562.273	11245.5
		5964	615	437.764	1	5963	19	436.372	8727.44	800	8	5971	436.611	111	558.392	388000	2100	21	21	2000	100	0.999742	555.664	11113.3
		5971	615	436.611	1	5970	19	435.224	8704.48	800	8	5978	435.465	112	565.278	356400	1700	29	17	1600	100	0.999719	562.273	11245.5
		5978	615	435.465	1	5977	19	434.083	8681.65	800	8	5985	434.324	113	565.278	356400	1700	101	17	1600	100	0.999719	562.273	11245.5
		5985	615	434.324	1	5984	19	432.948	8658.95	800	8	5992	433.191	114	558.392	388000	2100	17	21	2000	100	0.999742	555.664	11113.3
		5992	615	433.191	1	5991	19	431.819	8636.38	800	8	5999	432.063	115	565.278	356400	1700	33	17	1600	100	0.999719	562.273	11245.5
		5999	615	432.063	1	5998	19	430.697	8613.94	800	8	6006	430.943	116	558.392	388000	2100	57	21	2000	100	0.999742	555.664	11113.3
		6006	615	430.943	1	6005	19	429.581	8591.63	800	8	6013	429.828	117	558.392	388000	2100	45	21	2000	100	0.999742	555.664	11113.3
		6013	615	429.828	1	6012	19	428.472	8569.44	800	8	6020	428.72	118	558.392	388000	2100	49	21	2000	100	0.999742	555.664	11113.3
		6020	615	428.72	1	6019	19	427.369	8547.37	800	8	6027	427.618	119	558.392	388000	2100	53	21	2000	100	0.999742	555.664	11113.3
		6027	615	427.618	1	6026	19	426.272	8525.43	800	8	6034	426.522	120	558.392	388000	2100	13	21	2000	100	0.999742	555.664	11113.3
		6034	615	426.522	1	6033	19	425.181	8503.62	800	8	6041	425.432	121	558.392	388000	2100	93	21	2000	100	0.999742	555.664	11113.3
		6041	615	425.432	1	6040	19	424.096	8481.92	800	8	6048	424.349	122	572.906	318800	1300	57	13	1200	100	0.999686	569.501	11390
		6048	615	424.349	1	6047	19	423.018	8460.35	800	8	6055	423.271	123	572.906	318800	1300	53	13	1200	100	0.999686	569.501	11390
		6055	615	423.271	1	6054	19	421.945	8438.9	800	8	6062	422.2	124	558.392	388000	2100	41	21	2000	100	0.999742	555.664	11113.3
		6062	615	422.2	1	6061	19	420.878	8417.57	800	8	6069	421.134	125	558.392	388000	2100	89	21	2000	100	0.999742	555.664	11113.3
		6069	615	421.134	1	6068	19	419.818	8396.36	800	8	6076	420.075	126	558.392	388000	2100	77	21	2000	100	0.999742	555.664	11113.3
		6076	615	420.075	1	6075	19	418.763	8375.26	800	8	6083	419.021	127	552.274	388000	2500	97	25	2400	100	0.999742	549.576	10991.5
		6083	615	419.021	1	6082	19	417.714	8354.29	800	8	6090	417.974	128	558.392	388000	2100	25	21	2000	100	0.999742	555.664	11113.3
		6090	615	417.974	1	6089	19	416.671	8333.43	800	8	6097	416.932	129	558.392	388000	2100	101	21	2000	100	0.999742	555.664	11113.3
		6097	615	416.932	1	6096	19	415.634	8312.69	800	8	6104	415.896	130	558.392	388000	2100	1	21	2000	100	0.999742	555.664	11113.3
		6104	615	415.896	1	6103	19	414.603	8292.06	800	8	6111	414.865	131	558.392	388000	2100	85	21	2000	100	0.999742	555.664	11113.3
		6111	615	414.865	1	6110	19	413.577	8271.55	800	8	6118	413.841	132	558.392	388000	2100	37	21	2000	100	0.999742	555.664	11113.3
		6118	615	413.841	1	6117	19	412.557	8251.15	800	8	6125	412.822	133	558.392	388000	2100	73	21	2000	100	0.999742	555.664	11113.3
		6125	615	412.822	1	6124	19	411.543	8230.86	800	8	6132	411.809	134	552.274	417000	2500	41	25	2400	100	0.99976	549.763	10995.3
		6132	615	411.809	1	6131	19	410.534	8210.69	800	8	6139	410.801	135	552.274	417000	2500	49	25	2400	100	0.99976	549.763	10995.3
		6139	615	410.801	1	6138	19	409.531	8190.63	800	8	6146	409.799	136	552.274	417000	2500	57	25	2400	100	0.99976	549.763	10995.3
		6146	615	409.799	1	6145	19	408.534	8170.67	800	8	6153	408.802	137	552.274	417000	2500	61	25	2400	100	0.99976	549.763	10995.3
		6153	615	408.802	1	6152	19	407.542	8150.83	800	8	6160	407.811	138	558.392	388000	2100	69	21	2000	100	0.999742	555.664	11113.3
		6160	615	407.811	1	6159	19	406.555	8131.1	800	8	6167	406.825	139	558.392	388000	2100	81	21	2000	100	0.999742	555.664	11113.3
		6167	615	406.825	1	6166	19	405.574	8111.48	800	8	6174	405.845	140	552.274	417000	2500	45	25	2400	100	0.99976	549.763	10995.3
		6174	615	405.845	1	6173	19	404.598	8091.96	800	8	6181	404.87	141	558.392	388000	2100	29	21	2000	100	0.999742	555.664	11113.3
		6181	615	404.87	1	6180	19	403.628	8072.55	800	8	6188	403.901	142	552.274	417000	2500	5	25	2400	100	0.99976	549.763	10995.3
		6188	615	403.901	1	6187	19	402.663	8053.25	800	8	6195	402.937	143	552.274	417000	2500	53	25	2400	100	0.99976	549.763	10995.3
		6195	615	402.937	1	6194	19	401.703	8034.06	800	8	6202	401.978	144	552.274	417000	2500	101	25	2400	100	0.99976	549.763	10995.3
		6202	615	401.978	1	6201	19	400.748	8014.97	800	8	6209	401.024	145	558.392	388000	2100	33	21	2000	100	0.999742	555.664	11113.3
		6209	615	401.024	1	6208	19	399.799	7995.98	800	8	6216	400.076	146	552.274	417000	2500	13	25	2400	100	0.99976	549.763	10995.3
		6216	615	400.076	1	6215	19	398.855	7977.1	800	8	6223	399.133	147	552.274	417000	2500	17	25	2400	100	0.99976	549.763	10995.3
		6223	615	399.133	1	6222	19	397.916	7958.32	800	8	6230	398.195	148	552.274	417000	2500	21	25	2400	100	0.99976	549.763	10995.3
		6230	615	398.195	1	6229	19	396.982	7939.64	800	8	6237	397.262	149	558.392	388000	2100	61	21	2000	100	0.999742	555.664	11113.3
		6237	615	397.262	1	6236	19	396.053	7921.06	800	8	6244	396.334	150	552.274	417000	2500	1	25	2400	100	0.99976	549.763	10995.3
		6244	615	396.334	1	6243	19	395.129	7902.59	800	8	6251	395.411	151	552.274	417000	2500	9	25	2400	100	0.99976	549.763	10995.3
		6251	615	395.411	1	6250	19	394.211	7884.21	800	8	6258	394.493	152	552.274	417000	2500	25	25	2400	100	0.99976	549.763	10995.3
		6258	615	394.493	1	6257	19	393.297	7865.94	800	8	6265	393.58	153	552.274	417000	2500	37	25	2400	100	0.99976	549.763	10995.3
		6265	615	393.58	1	6264	19	392.388	7847.76	800	8	6272	392.672	154	558.392	388000	2100	65	21	2000	100	0.999742	555.664	11113.3
		6272	615	392.672	1	6271	19	391.484	7829.68	800	8	6279	391.769	155	552.274	417000	2500	89	25	2400	100	0.99976	549.763	10995.3
		6279	615	391.769	1	6278	19	390.585	7811.7	800	8	6286	390.871	156	552.274	417000	2500	85	25	2400	100	0.99976	549.763	10995.3
		6286	615	390.871	1	6285	19	389.691	7793.82	800	8	6293	389.977	157	552.274	417000	2500	29	25	2400	100	0.99976	549.763	10995.3
		6293	615	389.977	1	6292	19	388.802	7776.03	800	8	6300	389.089	158	552.274	417000	2500	33	25	2400	100	0.99976	549.763	10995.3
		6300	615	389.089	1	6299	19	387.917	7758.34	800	8	6307	388.205	159	552.274	417000	2500	81	25	2400	100	0.99976	549.763	10995.3
		6307	615	388.205	1	6306	19	387.037	7740.75	800	8	6314	387.326	160	552.274	417000	2500	73	25	2400	100	0.99976	549.763	10995.3
		6314	615	387.326	1	6313	19	386.162	7723.25	800	8	6321	386.452	161	552.274	417000	2500	77	25	2400	100	0.99976	549.763	10995.3
		6321	615	386.452	1	6320	19	385.292	7705.84	800	8	6328	385.582	162	552.274	417000	2500	69	25	2400	100	0.99976	549.763	10995.3
		6328	615	385.582	1	6327	19	384.426	7688.53	800	8	6335	384.718	163	541.505	454100	3300	25	33	3200	100	0.99978	539.244	10784.9
		6335	615	384.718	1	6334	19	383.565	7671.31	800	8	6342	383.857	164	541.505	454100	3300	1	33	3200	100	0.99978	539.244	10784.9
		6342	615	383.857	1	6341	19	382.709	7654.18	800	8	6349	383.002	165	541.505	454100	3300	9	33	3200	100	0.99978	539.244	10784.9
		6349	615	383.002	1	6348	19	381.857	7637.14	800	8	6356	382.15	166	541.505	454100	3300	17	33	3200	100	0.99978	539.244	10784.9
		6356	615	382.15	1	6355	19	381.01	7620.19	800	8	6363	381.304	167	541.505	454100	3300	89	33	3200	100	0.99978	539.244	10784.9
		6363	615	381.304	1	6362	19	380.167	7603.34	800	8	6370	380.462	168	541.505	454100	3300	81	33	3200	100	0.99978	539.244	10784.9
		6370	615	380.462	1	6369	19	379.329	7586.57	800	8	6377	379.624	169	541.505	454100	3300	65	33	3200	100	0.99978	539.244	10784.9
		6377	615	379.624	1	6376	19	378.495	7569.9	800	8	6384	378.791	170	529.325	483700	4100	53	41	4000	100	0.999793	527.25	10545
		6384	615	378.791	1	6383	19	377.665	7553.31	800	8	6391	377.963	171	529.325	483700	4100	13	41	4000	100	0.999793	527.25	10545
		6391	615	377.963	1	6390	19	376.84	7536.81	800	8	6398	377.138	172	529.325	483700	4100	21	41	4000	100	0.999793	527.25	10545
		6398	615	377.138	1	6397	19	376.02	7520.4	800	8	6405	376.318	173	529.325	483700	4100	85	41	4000	100	0.999793	527.25	10545
		6405	615	376.318	1	6404	19	375.204	7504.07	800	8	6412	375.503	174	529.325	483700	4100	69	41	4000	100	0.999793	527.25	10545
		6412	615	375.503	1	6411	19	374.392	7487.83	800	8	6419	374.691	175	529.325	483700	4100	29	41	4000	100	0.999793	527.25	10545
		6419	615	374.691	1	6418	19	373.584	7471.68	800	8	6426	373.885	176	529.325	483700	4100	37	41	4000	100	0.999793	527.25	10545
		6426	615	373.885	1	6425	19	372.781	7455.61	800	8	6433	373.082	177	529.325	483700	4100	61	41	4000	100	0.999793	527.25	10545

## Sheet: For 2D plotting
X (cm)	Y (cm)	Cr (ppm)
9	1	16903
29	1	16903
97	1	16903
93	1	16683
5	1	16552.4
33	1	16040
1	1	15161.4
29	5	14596
17	1	14443.8
37	1	13996.6
101	1	13850.7
89	1	13527.8
85	1	13006.2
65	1	13889.2
69	1	13889.2
77	1	13889.2
33	5	13114
25	5	13048.7
81	1	13016.2
97	5	13016.2
73	1	12951.3
41	1	12886.8
53	1	11603.6
1	5	11431
5	5	11431
101	5	12786.3
57	1	12485
61	1	12190.9
37	5	11623.2
21	5	10565.7
85	5	10316.7
13	5	11687.5
69	5	11687.5
81	5	11555
73	5	10668.1
9	5	9962.25
41	5	9916.89
17	5	9517.77
77	5	9517.77
45	5	10417.4
93	9	9971.52
53	5	9379.08
97	9	9338.13
101	9	8938.34
5	9	10071.9
25	9	9456.76
73	9	9260.18
65	5	8694.57
1	9	8694.57
9	9	8694.57
57	5	8513.8
69	9	8513.8
21	9	9835.31
89	9	8712.49
13	9	8538.21
17	9	8200.02
37	9	8953.19
41	9	8611.4
49	5	8511.43
45	9	8511.43
93	13	7429.03
33	9	8282.64
49	9	8282.64
65	9	8122.98
61	9	7966.4
53	9	8558.2
77	9	8304.98
17	13	7429.03
13	13	7429.03
29	9	8696.27
1	13	7429.03
9	13	7429.03
21	13	7429.03
81	9	7659.83
41	13	7429.03
5	13	7429.03
37	13	7429.03
65	13	7429.03
57	9	8206.42
45	13	7429.03
101	13	7429.03
77	13	7429.03
85	13	7429.03
29	13	7429.03
81	13	7429.03
9	17	7116.88
33	13	7429.03
49	13	7429.03
13	17	7116.88
17	17	7116.88
21	17	7116.88
69	17	7116.88
89	17	7116.88
73	17	7116.88
77	17	7116.88
41	17	7116.88
61	17	7116.88
65	17	7116.88
85	17	7116.88
25	17	7116.88
37	17	7116.88
45	17	7116.88
49	17	7116.88
57	17	7116.88
81	17	7116.88
5	21	6576.99
9	21	6576.99
53	17	7116.88
97	21	6576.99
5	17	7116.88
1	17	7116.88
21	21	6576.99
29	17	7116.88
101	17	7116.88
17	21	6576.99
33	17	7116.88
57	21	6576.99
45	21	6576.99
49	21	6576.99
53	21	6576.99
13	21	6576.99
93	21	6576.99
57	13	7429.03
53	13	7429.03
41	21	6576.99
89	21	6576.99
77	21	6576.99
97	25	6035.87
25	21	6576.99
101	21	6576.99
1	21	6576.99
85	21	6576.99
37	21	6576.99
73	21	6576.99
41	25	6092.84
49	25	6092.84
57	25	6092.84
61	25	6092.84
69	21	6576.99
81	21	6576.99
45	25	6092.84
29	21	6576.99
5	25	6092.84
53	25	6092.84
101	25	6092.84
33	21	6576.99
13	25	6092.84
17	25	6092.84
21	25	6092.84
61	21	6576.99
1	25	6092.84
9	25	6092.84
25	25	6092.84
37	25	6092.84
65	21	6576.99
89	25	6092.84
85	25	6092.84
29	25	6092.84
33	25	6092.84
81	25	6092.84
73	25	6092.84
77	25	6092.84
69	25	6092.84
25	33	4978.48
1	33	4978.48
9	33	4978.48
17	33	4978.48
89	33	4978.48
81	33	4978.48
65	33	4978.48
53	41	3810.02
13	41	3810.02
21	41	3810.02
85	41	3810.02
69	41	3810.02
29	41	3810.02
37	41	3810.02
61	41	3810.02
