# Supplementary material for: Fossilized solidifications fronts in the Bushveld Complex argues for liquid-dominated magmatic systems
Source: Nat Commun. 2020 Jun 9;11:2909. doi: 10.1038/s41467-020-16723-6 (PMC7283281; doi:10.1038/s41467-020-16723-6)
Supplement: Supplementary file 6 — Supplementary Data 3 [file 41467_2020_16723_MOESM6_ESM.xlsx]

## Sheet: Sheet1
	Unit	Symbol	Values used in calculations
Density of magma at liquidus	kg/m^3	p	2566
Kinematic viscosity of magma	m2/s	v	0.0571141
Diffusivity of solute in magma	m2/s	Ks	1e-11
Constant	-	C	0.1
Acceleration due to graivty	m/s^2	g	9.8
Compositional expansion coefficient	weight fraction^-1	B	0.36
Heat flux out of chamber	W/m^2	q	0.64877
Latent heat of crystallization	J/kg	L	396000
Specific heat capacity	J/kg °C	Cp	1472
Liquidus slope in T-S space	°C	dT/Ds	725
Crystallization rate	m/s		3.16887e-10
Magnetite density	kg/m^3		5170
Magnetite crystallized after 1 second	kg/m^2		1.63831e-06
Heat lost after one second	W/m^2	q	0.64877
Boundary layer thickness calculation
pvKs^2 (a)	1.46555e-20		Cp*(dT/dS) (d)	1067200
(C^3g)Bq (b)	0.00228886		L + (d) (e)	1463200
(a)/(b) ©	6.40296e-18		(e)*© (f)	9.36881e-12
(f)^0,25	0.00174953	ds (m)	1.74953	(mm) boundary layer thickness
Compositional change calculation
(gBKs2) (a)	3.528e-22		L+Cp(dT/dS) ©	1463200
v/(a) (b)	1.61888e+20		p*C (d)	256.6
(b)^0,25 (c)	112799		©*(d) (e)	3.75457e+08
			q/(e) (f)	1.72795e-09
			(f)^0,75 (g)	2.68008e-07
(b)*(g)	0.0302309	DS	3.02309	wt. % compositional change across boundary layer
	Density change across boundary layer (obtained from MELTS run)			14.529	kg/m^3
