# Supplementary material for: Fossilized solidifications fronts in the Bushveld Complex argues for liquid-dominated magmatic systems
Source: Nat Commun. 2020 Jun 9;11:2909. doi: 10.1038/s41467-020-16723-6 (PMC7283281; doi:10.1038/s41467-020-16723-6)
Supplement: Supplementary file 7 — Supplementary Data 4 [file 41467_2020_16723_MOESM7_ESM.xls]

## Sheet: alphaMELTS_tbl
Title:	Testing
System	Thermodynamic	Data:
Pressure	Temperature	mass	F	phi	S	H	V	dVdP*10^6	dVdT*10^6	Cp	logfO2(absolute)	logfO2-QFM	rhol	rhos	viscosity	aH2O	chisqr
1700	1280	100.03	0.988642	0.993456	282.087	-1.1702e+06	38.8012	-373.317	3656.75	147.267	-4.447	3	2.56552	4.47446	2.166	0.134775	0
1700	1270	98.9448	0.985952	0.991933	278.244	-1.16665e+06	38.5185	-371.668	3596.53	145.66	-4.549	3	2.55327	4.47319	2.29	0.135271	0
1700	1260	97.6	0.987211	0.992689	273.888	-1.16146e+06	38.1787	-370.074	3536.62	143.852	-4.652	3	2.5423	4.47156	2.41	0.135755	0
1700	1250	96.392	0.988326	0.993352	269.888	-1.1569e+06	37.8702	-368.58	3482.14	142.221	-4.757	3	2.53244	4.46961	2.527	0.136221	0
1700	1240	95.3026	0.989314	0.993936	266.196	-1.15287e+06	37.5891	-367.173	3432.4	140.744	-4.863	3	2.52359	4.46734	2.641	0.136668	0
1700	1230	94.3165	0.990193	0.994451	262.773	-1.14931e+06	37.3318	-365.843	3386.8	139.402	-4.97	3	2.51562	4.46478	2.752	0.137093	0
1700	1220	93.4206	0.990977	0.994907	259.582	-1.14616e+06	37.0953	-364.58	3344.84	138.179	-5.079	3	2.50845	4.46194	2.86	0.137498	0
1700	1210	92.604	0.991678	0.995313	256.597	-1.14336e+06	36.8771	-363.377	3306.09	137.059	-5.19	3	2.50198	4.4588	2.967	0.137881	0
1700	1200	91.8573	0.992309	0.995676	253.813	-1.14085e+06	36.6751	-362.227	3270.18	131.408	-5.302	3	2.49615	4.45539	3.071	0.138244	0
1700	1190	91.1726	0.992881	0.996004	251.2	-1.13861e+06	36.4875	-361.126	3236.81	130.427	-5.415	3	2.4909	4.45171	3.174	0.138587	0
1700	1180	90.5435	0.993398	0.996299	248.729	-1.13661e+06	36.3127	-360.067	3205.71	129.52	-5.53	3	2.48618	4.44774	3.275	0.138911	0
1700	1170	89.9639	0.993865	0.996564	246.385	-1.13484e+06	36.1495	-359.047	3176.64	128.681	-5.646	3	2.48193	4.4435	3.375	0.139218	0
1700	1160	89.4288	0.99429	0.996805	244.154	-1.13327e+06	35.9965	-358.063	3149.4	127.901	-5.765	3	2.47811	4.43896	3.473	0.139508	0
1700	1150	88.9337	0.994678	0.997023	242.025	-1.13187e+06	35.8529	-357.11	3123.79	127.175	-5.885	3	2.47468	4.43412	3.571	0.139782	0
1700	1140	88.4747	0.995031	0.997221	239.987	-1.13065e+06	35.7177	-356.186	3099.67	126.498	-6.006	3	2.47161	4.42896	3.668	0.140043	0
1700	1130	88.0483	0.995355	0.997402	238.031	-1.12957e+06	35.5902	-355.289	3076.89	125.864	-6.129	3	2.46887	4.42348	3.764	0.140291	0
1700	1120	87.655	0.949562	0.958439	235.128	-1.1301e+06	35.3489	-348.146	3000.56	124.036	-6.254	3	2.45674	3.00936	3.901	0.15157	0
1700	1110	83.2497	0.947528	0.956679	222.896	-1.07725e+06	33.734	-339.316	2883.49	117.436	-6.381	3	2.44423	2.98909	4.04	0.16436	0
1700	1100	78.8952	0.950864	0.959445	210.972	-1.02433e+06	32.1431	-331.088	2774.8	111.055	-6.51	3	2.43255	2.97382	4.175	0.177325	0
1700	1090	75.0307	0.953781	0.96185	200.351	-977242	30.7237	-323.536	2677.92	105.391	-6.64	3	2.42163	2.95867	4.307	0.190474	0
1700	1080	71.5724	0.94955	0.958319	190.678	-935182	29.4318	-315.498	2578.31	100.175	-6.773	3	2.40956	2.9434	4.447	0.205592	0
1700	1070	67.9719	0.950733	0.959377	180.768	-890307	28.0944	-307.636	2482.21	94.8307	-6.907	3	2.39761	2.9342	4.586	0.221346	0
1700	1060	64.6316	0.954004	0.962104	171.612	-848380	26.8546	-300.409	2396.13	89.9126	-7.044	3	2.38646	2.92116	4.72	0.237155	0
1700	1050	61.6666	0.956839	0.964463	163.452	-811156	25.7483	-293.773	2319.29	85.5497	-7.183	3	2.37604	2.90874	4.849	0.253026	0
1700	1040	59.0123	0.959328	0.966527	156.12	-777822	24.7531	-287.637	2250.12	81.6469	-7.323	3	2.36628	2.89676	4.974	0.268968	0
1700	1030	56.619	0.961531	0.96835	149.485	-747753	23.8512	-281.927	2187.42	78.1307	-7.466	3	2.35713	2.88524	5.094	0.284987	0
1700	1020	54.4474	0.963499	0.969974	143.443	-720456	23.029	-276.587	2130.49	74.9522	-7.611	3	2.34852	2.87416	5.21	0.301084	0
1700	1010	52.4662	0.965264	0.971428	137.912	-695539	22.2751	-271.566	2077.99	72.046	-7.758	3	2.34042	2.86349	5.322	0.317267	0
1700	1000	50.6496	0.96686	0.97274	132.823	-672678	21.5807	-266.828	2029.58	69.3835	-7.908	3	2.3328	2.85323	5.431	0.333535	0
1700	990	48.9767	0.968314	0.973933	128.121	-651611	20.9382	-262.34	1984.72	66.9336	-8.06	3	2.32561	2.84338	5.536	0.34989	0
1700	980	47.4302	0.969645	0.975024	123.759	-632123	20.3415	-258.076	1942.99	64.6707	-8.214	3	2.31883	2.83392	5.638	0.36633	0
1700	970	45.9957	0.97087	0.976027	119.7	-614034	19.7855	-254.013	1904.01	62.5731	-8.371	3	2.31244	2.82484	5.738	0.382856	0
1700	960	44.661	0.972003	0.976954	115.91	-597190	19.2658	-250.131	1867.48	60.6227	-8.531	3	2.3064	2.81611	5.834	0.399465	0
1700	950	43.4155	0.973056	0.977813	112.361	-581462	18.7788	-246.415	1833.14	58.804	-8.693	3	2.3007	2.80771	5.928	0.416156	0
1700	940	42.2506	0.974037	0.978613	109.031	-566739	18.3212	-242.85	1800.75	57.1036	-8.857	3	2.29532	2.79964	6.019	0.432928	0
1700	930	41.1583	0.974954	0.979361	105.898	-552926	17.8902	-239.423	1770.12	55.5102	-9.025	3	2.29025	2.79186	6.108	0.449779	0
1700	920	40.1321	0.975815	0.980062	102.944	-539939	17.4836	-236.123	1741.09	54.0138	-9.195	3	2.28546	2.78436	6.195	0.466708	0
1700	910	39.166	0.976625	0.980721	100.153	-527706	17.0993	-232.942	1713.49	52.6055	-9.368	3	2.28094	2.77712	6.28	0.483716	0
1700	900	38.255	0.97739	0.981342	97.5109	-516161	16.7352	-229.869	1687.21	51.2779	-9.544	3	2.27669	2.77013	6.363	0.500802	0
Title:	Testing
Liquid	Composition:
Pressure	Temperature	mass	SiO2	TiO2	Al2O3	Fe2O3	Cr2O3	FeO	MgO	CaO	Na2O	K2O	H2O
1700	1280	98.8938	51.9547	1.68975	16.1072	4.96325	0	8.0923	4.83612	7.08841	2.93244	1.31454	1.0213
1700	1270	97.5548	52.6678	1.6756	16.2269	4.67883	0	7.45836	4.7662	7.1857	2.97269	1.33258	1.03532
1700	1260	96.3518	53.3254	1.66158	16.3373	4.41008	0	6.88275	4.70015	7.27542	3.0098	1.34922	1.04824
1700	1250	95.2667	53.9328	1.64775	16.4392	4.15646	0	6.35897	4.63763	7.35829	3.04409	1.36459	1.06018
1700	1240	94.2843	54.4948	1.63413	16.5333	3.91733	0	5.8813	4.57833	7.43496	3.07581	1.37881	1.07123
1700	1230	93.3916	55.0157	1.62075	16.6203	3.69194	0	5.4447	4.52198	7.50603	3.10521	1.39199	1.08147
1700	1220	92.5777	55.4993	1.60761	16.7007	3.47957	0	5.0448	4.46832	7.57202	3.1325	1.40423	1.09098
1700	1210	91.8334	55.9492	1.59473	16.7751	3.27945	0	4.67776	4.41712	7.63339	3.15789	1.41561	1.09982
1700	1200	91.1508	56.3681	1.5821	16.844	3.09092	0	4.3403	4.36821	7.69055	3.18154	1.42621	1.10805
1700	1190	90.5236	56.7587	1.56972	16.9079	2.91338	0	4.02966	4.32141	7.74384	3.20359	1.43609	1.11573
1700	1180	89.9457	57.1234	1.5576	16.9671	2.74616	0	3.74324	4.27658	7.79359	3.22417	1.44532	1.1229
1700	1170	89.412	57.4643	1.54573	17.022	2.58862	0	3.47875	4.23357	7.84011	3.24341	1.45394	1.1296
1700	1160	88.9182	57.7834	1.53409	17.0729	2.44017	0	3.23417	4.19224	7.88365	3.26142	1.46202	1.13588
1700	1150	88.4604	58.0825	1.52268	17.1203	2.30025	0	3.00771	4.15247	7.92445	3.2783	1.46958	1.14175
1700	1140	88.035	58.3631	1.51149	17.1642	2.16835	0	2.7978	4.11416	7.96274	3.29414	1.47668	1.14727
1700	1130	87.6393	58.6267	1.50051	17.2051	2.04397	0	2.60302	4.07721	7.9987	3.30902	1.48335	1.15245
1700	1120	83.2339	59.3614	1.52996	17.1296	1.9112	0	2.42077	3.90171	7.58355	3.39043	1.55801	1.21345
1700	1110	78.8814	60.1211	1.56155	17.0374	1.78575	0	2.2514	3.71662	7.13573	3.47056	1.63948	1.2804
1700	1100	75.0186	60.8474	1.59093	16.9331	1.66933	0	2.09416	3.5455	6.71412	3.54001	1.71919	1.34633
1700	1090	71.5629	61.5421	1.61842	16.8183	1.56105	0	1.94795	3.38727	6.31706	3.59922	1.79726	1.41135
1700	1080	67.9616	62.3534	1.57183	16.5849	1.48331	0	1.83363	3.1448	5.99654	3.65902	1.88637	1.48613
1700	1070	64.6231	63.187	1.49771	16.3066	1.41707	0	1.73289	2.8945	5.71203	3.71204	1.97717	1.56291
1700	1060	61.6588	63.9839	1.4287	16.0249	1.35342	0	1.63699	2.66827	5.44568	3.75477	2.06531	1.63805
1700	1050	59.005	64.747	1.36421	15.7412	1.29228	0	1.54577	2.46305	5.19575	3.78811	2.15101	1.71172
1700	1040	56.6122	65.4786	1.30386	15.4565	1.23358	0	1.45904	2.27621	4.96082	3.81282	2.23445	1.78407
1700	1030	54.441	66.1811	1.24731	15.1719	1.17724	0	1.37661	2.10555	4.73963	3.82961	2.31579	1.85522
1700	1020	52.46	66.8563	1.19427	14.8881	1.12319	0	1.2983	1.9492	4.53109	3.8391	2.39515	1.92527
1700	1010	50.6437	67.5059	1.14447	14.6057	1.07136	0	1.22394	1.80558	4.3342	3.84185	2.47265	1.99432
1700	1000	48.9711	68.1315	1.09769	14.3252	1.02168	0	1.15335	1.67332	4.14811	3.83836	2.54838	2.06244
1700	990	47.4248	68.7344	1.05371	14.047	0.974073	0	1.08636	1.55125	3.97203	3.82909	2.62241	2.12969
1700	980	45.9905	69.316	1.01237	13.7714	0.928475	0	1.02281	1.43835	3.80527	3.81447	2.69479	2.19611
1700	970	44.6559	69.8772	0.973494	13.4988	0.884817	0	0.962556	1.33374	3.64721	3.79489	2.76556	2.26174
1700	960	43.4106	70.4192	0.936941	13.2294	0.843033	0	0.905437	1.23664	3.49729	3.77072	2.83477	2.32662
1700	950	42.2457	70.9427	0.902583	12.9634	0.80306	0	0.851314	1.14639	3.35501	3.74229	2.90245	2.39077
1700	940	41.1536	71.4488	0.870301	12.701	0.764833	0	0.80005	1.06238	3.21989	3.70992	2.9686	2.45422
1700	930	40.1274	71.938	0.839991	12.4424	0.728292	0	0.751512	0.984092	3.09153	3.67389	3.03324	2.51698
1700	920	39.1615	72.4112	0.811557	12.1877	0.693375	0	0.705574	0.911066	2.96953	3.63449	3.09639	2.57907
1700	910	38.2505	72.8691	0.784914	11.9369	0.660024	0	0.662116	0.842887	2.85354	3.59197	3.15804	2.64049
1700	900	37.39	73.3121	0.759983	11.6902	0.62818	0	0.621021	0.779192	2.74324	3.54657	3.2182	2.70126
Title:	Testing
liquid_0	thermodynamic	data	and	composition:
Pressure	Temperature	mass	S	H	V	Cp	viscosity	SiO2	TiO2	Al2O3	Fe2O3	Cr2O3	FeO	MgO	CaO	Na2O	K2O	H2O	Mg#
1700	1280	98.8938	279.57	-1.16382e+06	38.5473	146.16	2.166	51.9547	1.68975	16.1072	4.96325	0	8.0923	4.83612	7.08841	2.93244	1.31454	1.0213	51.6
1700	1270	97.5548	275.173	-1.1588e+06	38.2078	144.306	2.29	52.6678	1.6756	16.2269	4.67883	0	7.45836	4.7662	7.1857	2.97269	1.33258	1.03532	53.3
1700	1260	96.3518	271.137	-1.15438e+06	37.8995	142.635	2.41	53.3254	1.66158	16.3373	4.41008	0	6.88275	4.70015	7.27542	3.0098	1.34922	1.04824	54.9
1700	1250	95.2667	267.413	-1.15048e+06	37.6185	141.123	2.527	53.9328	1.64775	16.4392	4.15646	0	6.35897	4.63763	7.35829	3.04409	1.36459	1.06018	56.5
1700	1240	94.2843	263.962	-1.14703e+06	37.3612	139.75	2.641	54.4948	1.63413	16.5333	3.91733	0	5.8813	4.57833	7.43496	3.07581	1.37881	1.07123	58.1
1700	1230	93.3916	260.748	-1.14397e+06	37.1247	138.499	2.752	55.0157	1.62075	16.6203	3.69194	0	5.4447	4.52198	7.50603	3.10521	1.39199	1.08147	59.7
1700	1220	92.5777	257.741	-1.14126e+06	36.9064	137.355	2.86	55.4993	1.60761	16.7007	3.47957	0	5.0448	4.46832	7.57202	3.1325	1.40423	1.09098	61.2
1700	1210	91.8334	254.918	-1.13886e+06	36.7043	136.306	2.967	55.9492	1.59473	16.7751	3.27945	0	4.67776	4.41712	7.63339	3.15789	1.41561	1.09982	62.7
1700	1200	91.1508	252.277	-1.1367e+06	36.5165	130.716	3.071	56.3681	1.5821	16.844	3.09092	0	4.3403	4.36821	7.69055	3.18154	1.42621	1.10805	64.2
1700	1190	90.5236	249.792	-1.13476e+06	36.3417	129.791	3.174	56.7587	1.56972	16.9079	2.91338	0	4.02966	4.32141	7.74384	3.20359	1.43609	1.11573	65.7
1700	1180	89.9457	247.435	-1.13304e+06	36.1783	128.935	3.275	57.1234	1.5576	16.9671	2.74616	0	3.74324	4.27658	7.79359	3.22417	1.44532	1.1229	67.1
1700	1170	89.412	245.193	-1.13152e+06	36.0252	128.139	3.375	57.4643	1.54573	17.022	2.58862	0	3.47875	4.23357	7.84011	3.24341	1.45394	1.1296	68.4
1700	1160	88.9182	243.054	-1.13017e+06	35.8815	127.4	3.473	57.7834	1.53409	17.0729	2.44017	0	3.23417	4.19224	7.88365	3.26142	1.46202	1.13588	69.8
1700	1150	88.4604	241.008	-1.12899e+06	35.7462	126.71	3.571	58.0825	1.52268	17.1203	2.30025	0	3.00771	4.15247	7.92445	3.2783	1.46958	1.14175	71.1
1700	1140	88.035	239.044	-1.12794e+06	35.6185	126.065	3.668	58.3631	1.51149	17.1642	2.16835	0	2.7978	4.11416	7.96274	3.29414	1.47668	1.14727	72.4
1700	1130	87.6393	237.156	-1.12703e+06	35.4977	125.462	3.764	58.6267	1.50051	17.2051	2.04397	0	2.60302	4.07721	7.9987	3.30902	1.48335	1.15245	73.6
1700	1120	83.2339	224.858	-1.07429e+06	33.8798	118.826	3.901	59.3614	1.52996	17.1296	1.9112	0	2.42077	3.90171	7.58355	3.39043	1.55801	1.21345	74.2
1700	1110	78.8814	212.761	-1.02166e+06	32.2726	112.277	4.04	60.1211	1.56155	17.0374	1.78575	0	2.2514	3.71662	7.13573	3.47056	1.63948	1.2804	74.6
1700	1100	75.0186	201.994	-974813	30.8396	106.474	4.175	60.8474	1.59093	16.9331	1.66933	0	2.09416	3.5455	6.71412	3.54001	1.71919	1.34633	75.1
1700	1090	71.5629	192.333	-932793	29.5516	101.29	4.307	61.5421	1.61842	16.8183	1.56105	0	1.94795	3.38727	6.31706	3.59922	1.79726	1.41135	75.6
1700	1080	67.9616	182.32	-888062	28.205	95.8544	4.447	62.3534	1.57183	16.5849	1.48331	0	1.83363	3.1448	5.99654	3.65902	1.88637	1.48613	75.4
1700	1070	64.6231	173.033	-846353	26.9531	90.814	4.586	63.187	1.49771	16.3066	1.41707	0	1.73289	2.8945	5.71203	3.71204	1.97717	1.56291	74.9
1700	1060	61.6588	164.762	-809301	25.8369	86.3493	4.72	63.9839	1.4287	16.0249	1.35342	0	1.63699	2.66827	5.44568	3.75477	2.06531	1.63805	74.4
1700	1050	59.005	157.335	-776114	24.8333	82.3617	4.849	64.747	1.36421	15.7412	1.29228	0	1.54577	2.46305	5.19575	3.78811	2.15101	1.71172	74
1700	1040	56.6122	150.618	-746171	23.9245	78.774	4.974	65.4786	1.30386	15.4565	1.23358	0	1.45904	2.27621	4.96082	3.81282	2.23445	1.78407	73.6
1700	1030	54.441	144.505	-718984	23.0963	75.5253	5.094	66.1811	1.24731	15.1719	1.17724	0	1.37661	2.10555	4.73963	3.82961	2.31579	1.85522	73.2
1700	1020	52.46	138.912	-694162	22.3375	72.5671	5.21	66.8563	1.19427	14.8881	1.12319	0	1.2983	1.9492	4.53109	3.8391	2.39515	1.92527	72.8
1700	1010	50.6437	133.768	-671385	21.6387	69.8597	5.322	67.5059	1.14447	14.6057	1.07136	0	1.22394	1.80558	4.3342	3.84185	2.47265	1.99432	72.4
1700	1000	48.9711	129.017	-650394	20.9924	67.3707	5.431	68.1315	1.09769	14.3252	1.02168	0	1.15335	1.67332	4.14811	3.83836	2.54838	2.06244	72.1
1700	990	47.4248	124.612	-630973	20.3924	65.0734	5.536	68.7344	1.05371	14.047	0.974073	0	1.08636	1.55125	3.97203	3.82909	2.62241	2.12969	71.8
1700	980	45.9905	120.513	-612943	19.8335	62.9456	5.638	69.316	1.01237	13.7714	0.928475	0	1.02281	1.43835	3.80527	3.81447	2.69479	2.19611	71.5
1700	970	44.6559	116.688	-596154	19.3112	60.9684	5.738	69.8772	0.973494	13.4988	0.884817	0	0.962556	1.33374	3.64721	3.79489	2.76556	2.26174	71.2
1700	960	43.4106	113.108	-580475	18.8218	59.1258	5.834	70.4192	0.936941	13.2294	0.843033	0	0.905437	1.23664	3.49729	3.77072	2.83477	2.32662	70.9
1700	950	42.2457	109.749	-565798	18.3621	57.4041	5.928	70.9427	0.902583	12.9634	0.80306	0	0.851314	1.14639	3.35501	3.74229	2.90245	2.39077	70.6
1700	940	41.1536	106.589	-552026	17.9293	55.7915	6.019	71.4488	0.870301	12.701	0.764833	0	0.80005	1.06238	3.21989	3.70992	2.9686	2.45422	70.3
1700	930	40.1274	103.61	-539076	17.521	54.2777	6.108	71.938	0.839991	12.4424	0.728292	0	0.751512	0.984092	3.09153	3.67389	3.03324	2.51698	70
1700	920	39.1615	100.797	-526877	17.1351	52.8538	6.195	72.4112	0.811557	12.1877	0.693375	0	0.705574	0.911066	2.96953	3.63449	3.09639	2.57907	69.7
1700	910	38.2505	98.1348	-515365	16.7696	51.5119	6.28	72.8691	0.784914	11.9369	0.660024	0	0.662116	0.842887	2.85354	3.59197	3.15804	2.64049	69.4
1700	900	37.39	95.6112	-504483	16.423	50.245	6.363	73.3121	0.759983	11.6902	0.62818	0	0.621021	0.779192	2.74324	3.54657	3.2182	2.70126	69.1
clinopyroxene_0	thermodynamic	data	and	composition:
Pressure	Temperature	mass	S	H	V	Cp	structure	formula	SiO2	TiO2	Al2O3	Fe2O3	Cr2O3	FeO	MgO	CaO	Na2O	K2O	H2O
1700	1120	1.84391	4.21354	-23430.5	0.564529	2.15723	cpx	Na0.02Ca0.84Fe''0.10Mg0.82Fe'''0.15Ti0.04Al0.26Si1.77O6	47.8444	1.29577	5.88486	5.38333	0	3.16093	14.8951	21.2161	0.319524	0	0
1700	1110	1.79458	4.08741	-22860.1	0.549505	2.10023	cpx	Na0.02Ca0.84Fe''0.10Mg0.83Fe'''0.14Ti0.04Al0.25Si1.78O6	48.0039	1.37837	5.76516	5.14606	0	3.18471	15.0938	21.101	0.326995	0	0
1700	1100	1.51981	3.45011	-19406.4	0.465421	1.77921	cpx	Na0.02Ca0.83Fe''0.10Mg0.84Fe'''0.14Ti0.04Al0.25Si1.78O6	48.1537	1.46036	5.65293	4.92056	0	3.20693	15.2883	20.9827	0.334631	0	0
1700	1090	1.29587	2.93187	-16585.5	0.396875	1.51748	cpx	Na0.02Ca0.83Fe''0.10Mg0.85Fe'''0.13Ti0.04Al0.24Si1.78O6	48.2956	1.54135	5.54699	4.70525	0	3.22804	15.4806	20.8597	0.342438	0	0
1700	1080	0.890344	2.00631	-11408.3	0.272597	1.04173	cpx	Na0.03Ca0.83Fe''0.10Mg0.85Fe'''0.13Ti0.04Al0.24Si1.79O6	48.3798	1.57113	5.44409	4.61118	0	3.2663	15.4843	20.892	0.351332	0	0
1700	1070	0.686538	1.54052	-8804.36	0.210129	0.802357	cpx	Na0.03Ca0.83Fe''0.10Mg0.85Fe'''0.13Ti0.04Al0.23Si1.79O6	48.4672	1.57202	5.33306	4.5467	0	3.31066	15.4373	20.9728	0.360221	0	0
1700	1060	0.567852	1.26877	-7289.03	0.173751	0.662918	cpx	Na0.03Ca0.83Fe''0.10Mg0.85Fe'''0.12Ti0.04Al0.23Si1.79O6	48.5585	1.57193	5.22353	4.47727	0	3.35128	15.3948	21.0537	0.368962	0	0
1700	1050	0.474506	1.05565	-6096.86	0.14515	0.553349	cpx	Na0.03Ca0.84Fe''0.10Mg0.85Fe'''0.12Ti0.04Al0.22Si1.80O6	48.6529	1.571	5.11555	4.40374	0	3.38856	15.3564	21.1344	0.377566	0	0
1700	1040	0.399835	0.885673	-5142.78	0.122278	0.46578	cpx	Na0.03Ca0.84Fe''0.11Mg0.84Fe'''0.12Ti0.04Al0.22Si1.80O6	48.7491	1.5696	5.00939	4.32701	0	3.42277	15.321	21.215	0.386049	0	0
1700	1030	0.339531	0.7488	-4371.87	0.103811	0.395119	cpx	Na0.03Ca0.84Fe''0.11Mg0.84Fe'''0.12Ti0.04Al0.21Si1.80O6	48.8464	1.56804	4.90529	4.24791	0	3.45419	15.288	21.2957	0.394427	0	0
1700	1020	0.290407	0.637632	-3743.53	0.088772	0.337604	cpx	Na0.03Ca0.85Fe''0.11Mg0.84Fe'''0.12Ti0.04Al0.21Si1.81O6	48.9437	1.56663	4.80348	4.16715	0	3.48306	15.2567	21.3765	0.402717	0	0
1700	1010	0.250032	0.54653	-3226.77	0.076414	0.290369	cpx	Na0.03Ca0.85Fe''0.11Mg0.84Fe'''0.11Ti0.04Al0.20Si1.81O6	49.0404	1.56561	4.7041	4.08528	0	3.50964	15.2267	21.4574	0.410936	0	0
1700	1000	0.216633	0.471387	-2799	0.066193	0.251324	cpx	Na0.03Ca0.85Fe''0.11Mg0.84Fe'''0.11Ti0.04Al0.20Si1.82O6	49.1357	1.56524	4.60731	4.00287	0	3.53416	15.1974	21.5381	0.419099	0	0
1700	990	0.188843	0.40904	-2442.82	0.057689	0.218858	cpx	Na0.03Ca0.86Fe''0.11Mg0.84Fe'''0.11Ti0.04Al0.20Si1.82O6	49.2291	1.56579	4.5133	3.92038	0	3.55686	15.1685	21.6189	0.427228	0	0
1700	980	0.165581	0.356999	-2144.46	0.050573	0.1917	cpx	Na0.03Ca0.86Fe''0.11Mg0.83Fe'''0.11Ti0.04Al0.19Si1.82O6	49.3199	1.5675	4.42225	3.83827	0	3.57796	15.1394	21.6994	0.435344	0	0
1700	970	0.146004	0.31332	-1893.15	0.044583	0.168857	cpx	Na0.03Ca0.86Fe''0.11Mg0.83Fe'''0.10Ti0.04Al0.19Si1.83O6	49.4074	1.57065	4.33436	3.75694	0	3.5977	15.1098	21.7797	0.443472	0	0
1700	960	0.129442	0.276467	-1680.4	0.039517	0.149544	cpx	Na0.03Ca0.87Fe''0.11Mg0.83Fe'''0.10Ti0.04Al0.19Si1.83O6	49.4911	1.5755	4.2498	3.67675	0	3.61629	15.0793	21.8596	0.451635	0	0
1700	950	0.115365	0.245224	-1499.42	0.035211	0.133136	cpx	Na0.03Ca0.87Fe''0.11Mg0.83Fe'''0.10Ti0.04Al0.18Si1.83O6	49.5705	1.58233	4.16878	3.59803	0	3.634	15.0476	21.939	0.459864	0	0
1700	940	0.103346	0.218615	-1344.77	0.031535	0.119135	cpx	Na0.03Ca0.87Fe''0.11Mg0.83Fe'''0.10Ti0.04Al0.18Si1.83O6	49.6448	1.59145	4.0915	3.52109	0	3.65104	15.0143	22.0176	0.468188	0	0
1700	930	0.093043	0.195857	-1212.09	0.028383	0.107136	cpx	Na0.03Ca0.87Fe''0.11Mg0.83Fe'''0.10Ti0.04Al0.18Si1.84O6	49.7136	1.60317	4.0182	3.44623	0	3.66769	14.9791	22.0954	0.476641	0	0
1700	920	0.084176	0.176315	-1097.8	0.02567	0.096814	cpx	Na0.03Ca0.88Fe''0.11Mg0.82Fe'''0.09Ti0.04Al0.17Si1.84O6	49.7761	1.61787	3.94912	3.37373	0	3.68419	14.9416	22.1721	0.485262	0	0
1700	910	0.076518	0.159474	-999.028	0.023328	0.087903	cpx	Na0.04Ca0.88Fe''0.11Mg0.82Fe'''0.09Ti0.05Al0.17Si1.84O6	49.8317	1.63595	3.88455	3.30386	0	3.70081	14.9015	22.2475	0.494094	0	0
1700	900	0.069885	0.144912	-913.391	0.021298	0.080185	cpx	Na0.04Ca0.88Fe''0.11Mg0.82Fe'''0.09Ti0.05Al0.17Si1.84O6	49.8795	1.65787	3.82484	3.2369	0	3.71786	14.8584	22.3214	0.503185	0	0
orthopyroxene_1	thermodynamic	data	and	composition:
Pressure	Temperature	mass	S	H	V	Cp	structure	formula	SiO2	TiO2	Al2O3	Fe2O3	Cr2O3	FeO	MgO	CaO	Na2O	K2O	H2O
1700	1080	0.48031	1.08831	-6052.17	0.136998	0.586217	opx	Na0.00Ca0.00Fe''0.16Mg1.36Fe'''0.19Ti0.38Al0.78Si1.14O6	31.1434	13.8298	18.0529	6.81639	0	5.20944	24.9294	0.0175892	0.00108204	0	0
spinel_0	thermodynamic	data	and	composition:
Pressure	Temperature	mass	S	H	V	Cp	formula	SiO2	TiO2	Al2O3	Fe2O3	Cr2O3	FeO	MgO	CaO	Na2O	K2O	H2O
1700	1280	1.13613	2.51649	-6385.17	0.253914	1.10622	Fe''0.58Mg0.49Fe'''1.58Al0.29Cr0.00Ti0.07O4	0	2.54716	7.12965	60.7729	0	20.099	9.45132	0	0	0	0
1700	1270	1.39002	3.07158	-7848.91	0.310744	1.354	Fe''0.58Mg0.49Fe'''1.57Al0.29Cr0.00Ti0.07O4	0	2.62306	7.11881	60.7045	0	19.9812	9.57242	0	0	0	0
1700	1260	1.2482	2.75174	-7083.8	0.279141	1.21645	Fe''0.57Mg0.50Fe'''1.57Al0.29Cr0.00Ti0.07O4	0	2.69916	7.12057	60.6244	0	19.8558	9.70001	0	0	0	0
1700	1250	1.12528	2.475	-6420.54	0.251763	1.09726	Fe''0.57Mg0.50Fe'''1.57Al0.29Cr0.00Ti0.07O4	0	2.77574	7.13325	60.5339	0	19.7232	9.83381	0	0	0	0
1700	1240	1.01836	2.23465	-5843.3	0.227956	0.993603	Fe''0.56Mg0.51Fe'''1.56Al0.29Cr0.00Ti0.07O4	0	2.85306	7.15555	60.434	0	19.5837	9.97369	0	0	0	0
1700	1230	0.92494	2.02498	-5338.64	0.207164	0.903045	Fe''0.56Mg0.52Fe'''1.56Al0.29Cr0.00Ti0.08O4	0	2.93137	7.18646	60.3253	0	19.4373	10.1196	0	0	0	0
1700	1220	0.842945	1.84122	-4895.31	0.188919	0.823565	Fe''0.55Mg0.52Fe'''1.55Al0.29Cr0.00Ti0.08O4	0	3.01093	7.22526	60.2081	0	19.2842	10.2715	0	0	0	0
1700	1210	0.77064	1.67943	-4503.98	0.172836	0.75348	Fe''0.55Mg0.53Fe'''1.55Al0.29Cr0.00Ti0.08O4	0	3.092	7.27137	60.0827	0	19.1244	10.4295	0	0	0	0
1700	1200	0.706471	1.53606	-4156.24	0.158565	0.691277	Fe''0.54Mg0.54Fe'''1.54Al0.30Cr0.00Ti0.08O4	0	3.17482	7.32438	59.9491	0	18.958	10.5937	0	0	0	0
1700	1190	0.649058	1.40799	-3844.54	0.1458	0.635617	Fe''0.54Mg0.55Fe'''1.54Al0.30Cr0.00Ti0.08O4	0	3.25959	7.38395	59.8074	0	18.7851	10.764	0	0	0	0
1700	1180	0.597803	1.29383	-3565.87	0.134406	0.585921	Fe''0.53Mg0.56Fe'''1.53Al0.30Cr0.00Ti0.09O4	0	3.34659	7.44992	59.6573	0	18.6056	10.9406	0	0	0	0
1700	1170	0.551885	1.19171	-3315.86	0.124201	0.541396	Fe''0.52Mg0.56Fe'''1.52Al0.30Cr0.00Ti0.09O4	0	3.43607	7.52222	59.4984	0	18.4195	11.1238	0	0	0	0
1700	1160	0.510596	1.10002	-3090.71	0.115026	0.501354	Fe''0.52Mg0.57Fe'''1.52Al0.30Cr0.00Ti0.09O4	0	3.52832	7.60087	59.3304	0	18.2267	11.3137	0	0	0	0
1700	1150	0.473343	1.01742	-2887.27	0.10675	0.465221	Fe''0.51Mg0.58Fe'''1.51Al0.31Cr0.00Ti0.09O4	0	3.62365	7.68599	59.1527	0	18.0268	11.5108	0	0	0	0
1700	1140	0.439623	0.942773	-2702.87	0.099261	0.432512	Fe''0.50Mg0.59Fe'''1.50Al0.31Cr0.00Ti0.09O4	0	3.72238	7.7778	58.9646	0	17.8199	11.7153	0	0	0	0
1700	1130	0.409015	0.875117	-2535.24	0.092464	0.402817	Fe''0.50Mg0.60Fe'''1.49Al0.31Cr0.00Ti0.10O4	0	3.82487	7.87658	58.7653	0	17.6055	11.9277	0	0	0	0
1700	1120	0.426392	0.909651	-2647.85	0.096351	0.4196	Fe''0.50Mg0.60Fe'''1.48Al0.30Cr0.00Ti0.11O4	0	4.15877	7.6468	58.429	0	17.7673	11.9981	0	0	0	0
1700	1110	0.375134	0.79793	-2332.83	0.084719	0.368801	Fe''0.51Mg0.61Fe'''1.48Al0.29Cr0.00Ti0.12O4	0	4.52859	7.38954	58.0477	0	17.9805	12.0537	0	0	0	0
1700	1100	0.328811	0.697351	-2048.76	0.074226	0.322979	Fe''0.51Mg0.61Fe'''1.47Al0.28Cr0.00Ti0.12O4	0	4.91038	7.14357	57.6372	0	18.1862	12.1226	0	0	0	0
1700	1090	0.290217	0.613721	-1812.84	0.065496	0.284852	Fe''0.52Mg0.62Fe'''1.46Al0.28Cr0.00Ti0.13O4	0	5.30522	6.90848	57.1967	0	18.3832	12.2064	0	0	0	0
1700	1080	0.175679	0.369624	-1084.86	0.039483	0.171677	Fe''0.54Mg0.60Fe'''1.47Al0.26Cr0.00Ti0.14O4	0	5.3798	6.49348	57.3484	0	18.9283	11.85	0	0	0	0
1700	1070	0.128435	0.268653	-780.67	0.028711	0.124832	Fe''0.56Mg0.58Fe'''1.48Al0.24Cr0.00Ti0.14O4	0	5.32058	6.06022	57.7029	0	19.5649	11.3514	0	0	0	0
1700	1060	0.115997	0.241253	-694.721	0.0258	0.112175	Fe''0.58Mg0.56Fe'''1.50Al0.23Cr0.00Ti0.14O4	0	5.26296	5.67088	58.0164	0	20.1716	10.8782	0	0	0	0
1700	1050	0.104992	0.217138	-620.139	0.02324	0.101051	Fe''0.60Mg0.54Fe'''1.51Al0.22Cr0.00Ti0.14O4	0	5.20706	5.31845	58.2956	0	20.7511	10.4278	0	0	0	0
1700	1040	0.095238	0.195871	-555.205	0.020985	0.091252	Fe''0.62Mg0.52Fe'''1.53Al0.20Cr0.00Ti0.13O4	0	5.15322	4.99732	58.5451	0	21.3062	9.99812	0	0	0	0
1700	1030	0.086547	0.17702	-498.333	0.018987	0.082572	Fe''0.64Mg0.50Fe'''1.54Al0.19Cr0.00Ti0.13O4	0	5.10166	4.70302	58.7689	0	21.8392	9.58725	0	0	0	0
1700	1020	0.078773	0.160241	-448.274	0.017209	0.074851	Fe''0.65Mg0.48Fe'''1.55Al0.18Cr0.00Ti0.13O4	0	5.0526	4.43195	58.9698	0	22.3521	9.1936	0	0	0	0
1700	1010	0.071801	0.145271	-404.07	0.015622	0.067963	Fe''0.67Mg0.46Fe'''1.56Al0.17Cr0.00Ti0.13O4	0	5.00623	4.18116	59.1502	0	22.8467	8.81576	0	0	0	0
1700	1000	0.065528	0.131866	-364.871	0.014202	0.061796	Fe''0.69Mg0.44Fe'''1.57Al0.16Cr0.00Ti0.13O4	0	4.96269	3.9482	59.312	0	23.3245	8.45252	0	0	0	0
1700	990	0.059866	0.119828	-329.986	0.012927	0.056257	Fe''0.70Mg0.43Fe'''1.58Al0.16Cr0.00Ti0.13O4	0	4.92217	3.73105	59.4568	0	23.7872	8.10281	0	0	0	0
1700	980	0.054745	0.108995	-298.859	0.011778	0.051271	Fe''0.72Mg0.41Fe'''1.59Al0.15Cr0.00Ti0.13O4	0	4.8848	3.52803	59.5856	0	24.2359	7.76567	0	0	0	0
1700	970	0.050106	0.099229	-271.021	0.010743	0.046773	Fe''0.73Mg0.40Fe'''1.60Al0.14Cr0.00Ti0.13O4	0	4.85075	3.33767	59.6995	0	24.6718	7.44026	0	0	0	0
1700	960	0.045897	0.090412	-246.075	0.009807	0.042709	Fe''0.75Mg0.38Fe'''1.61Al0.13Cr0.00Ti0.13O4	0	4.8202	3.15876	59.7991	0	25.0961	7.12584	0	0	0	0
1700	950	0.042074	0.082443	-223.681	0.008961	0.039033	Fe''0.76Mg0.36Fe'''1.62Al0.13Cr0.00Ti0.13O4	0	4.79333	2.99021	59.885	0	25.5097	6.82176	0	0	0	0
1700	940	0.038598	0.075231	-203.549	0.008195	0.035703	Fe''0.78Mg0.35Fe'''1.62Al0.12Cr0.00Ti0.13O4	0	4.77034	2.83112	59.9576	0	25.9135	6.52744	0	0	0	0
1700	930	0.035434	0.0687	-185.426	0.0075	0.032684	Fe''0.79Mg0.34Fe'''1.63Al0.11Cr0.00Ti0.13O4	0	4.75144	2.68068	60.017	0	26.3085	6.24236	0	0	0	0
1700	920	0.032552	0.06278	-169.093	0.00687	0.029944	Fe''0.81Mg0.32Fe'''1.63Al0.11Cr0.00Ti0.13O4	0	4.73686	2.53819	60.0636	0	26.6953	5.96608	0	0	0	0
1700	910	0.029927	0.057411	-154.359	0.006297	0.027456	Fe''0.82Mg0.31Fe'''1.64Al0.10Cr0.00Ti0.13O4	0	4.72685	2.40303	60.0972	0	27.0747	5.6982	0	0	0	0
1700	900	0.027533	0.052539	-141.056	0.005777	0.025195	Fe''0.83Mg0.29Fe'''1.64Al0.10Cr0.00Ti0.13O4	0	4.72167	2.27467	60.1179	0	27.4474	5.43838	0	0	0	0
feldspar_0	thermodynamic	data	and	composition:
Pressure	Temperature	mass	S	H	V	Cp	formula	SiO2	TiO2	Al2O3	Fe2O3	Cr2O3	FeO	MgO	CaO	Na2O	K2O	H2O
1700	1120	2.1508	5.14683	-29728	0.808239	2.633	K0.01Na0.30Ca0.70Al1.70Si2.30O8	50.6325	0	31.605	0	0	0	0	14.26	3.35335	0.149108	0
1700	1110	2.19852	5.24929	-30403.7	0.827168	2.68953	K0.01Na0.31Ca0.68Al1.68Si2.32O8	51.12	0	31.2739	0	0	0	0	13.8731	3.57168	0.16133	0
1700	1100	2.02794	4.83104	-28059.5	0.763919	2.4791	K0.01Na0.33Ca0.66Al1.66Si2.34O8	51.6147	0	30.9378	0	0	0	0	13.4804	3.7928	0.17439	0
1700	1090	1.88178	4.47253	-26050.7	0.709732	2.29879	K0.01Na0.35Ca0.64Al1.64Si2.36O8	52.1143	0	30.5981	0	0	0	0	13.0836	4.01568	0.188334	0
1700	1080	2.03764	4.83089	-28223.7	0.769346	2.4873	K0.01Na0.37Ca0.62Al1.62Si2.38O8	52.5644	0	30.2913	0	0	0	0	12.7255	4.21448	0.204317	0
1700	1070	1.94077	4.58927	-26896.8	0.733519	2.36722	K0.01Na0.39Ca0.60Al1.60Si2.40O8	52.9946	0	29.9977	0	0	0	0	12.3828	4.40329	0.22164	0
1700	1060	1.77894	4.19539	-24667.6	0.673026	2.16811	K0.01Na0.40Ca0.58Al1.58Si2.42O8	53.4196	0	29.7073	0	0	0	0	12.0441	4.58919	0.239839	0
1700	1050	1.63941	3.85578	-22745.4	0.620845	1.99646	K0.01Na0.42Ca0.57Al1.57Si2.43O8	53.8386	0	29.4208	0	0	0	0	11.7099	4.77175	0.258947	0
1700	1040	1.51817	3.56064	-21075	0.57548	1.8473	K0.02Na0.43Ca0.55Al1.55Si2.45O8	54.2507	0	29.1387	0	0	0	0	11.3811	4.95054	0.278995	0
1700	1030	1.41171	3.30146	-19608	0.535625	1.71634	K0.02Na0.45Ca0.53Al1.53Si2.47O8	54.6551	0	28.8616	0	0	0	0	11.0581	5.12525	0.300017	0
1700	1020	1.3174	3.07183	-18308.3	0.500293	1.60969	K0.02Na0.46Ca0.52Al1.52Si2.48O8	55.0515	0	28.5896	0	0	0	0	10.7412	5.29564	0.322048	0
1700	1010	1.23344	2.86734	-17151.2	0.46882	1.50617	K0.02Na0.48Ca0.50Al1.50Si2.50O8	55.4398	0	28.3229	0	0	0	0	10.4306	5.46163	0.345135	0
1700	1000	1.15808	2.68377	-16112.3	0.440548	1.41324	K0.02Na0.49Ca0.49Al1.49Si2.51O8	55.8198	0	28.0615	0	0	0	0	10.1262	5.62316	0.369328	0
1700	990	1.08993	2.51781	-15172.8	0.414966	1.32921	K0.02Na0.50Ca0.47Al1.47Si2.53O8	56.1914	0	27.8055	0	0	0	0	9.82829	5.78014	0.394681	0
1700	980	1.02798	2.36698	-14318.6	0.391695	1.25284	K0.02Na0.52Ca0.46Al1.46Si2.54O8	56.5548	0	27.5548	0	0	0	0	9.53667	5.93256	0.421252	0
1700	970	0.971419	2.22928	-13538.4	0.370428	1.18311	K0.03Na0.53Ca0.45Al1.45Si2.55O8	56.9099	0	27.3093	0	0	0	0	9.25132	6.0804	0.449113	0
1700	960	0.919554	2.10307	-12822.8	0.350915	1.11918	K0.03Na0.54Ca0.43Al1.43Si2.57O8	57.2568	0	27.069	0	0	0	0	8.97211	6.22368	0.478341	0
1700	950	0.871828	1.98697	-12164.2	0.332944	1.06036	K0.03Na0.55Ca0.42Al1.42Si2.58O8	57.5959	0	26.8337	0	0	0	0	8.69887	6.36245	0.509026	0
1700	940	0.827768	1.87985	-11556	0.316342	1.00608	K0.03Na0.56Ca0.40Al1.40Si2.60O8	57.9273	0	26.6032	0	0	0	0	8.43139	6.49675	0.541275	0
1700	930	0.786976	1.78072	-10992.7	0.30096	0.95583	K0.03Na0.58Ca0.39Al1.39Si2.61O8	58.2514	0	26.3774	0	0	0	0	8.16944	6.62663	0.575207	0
1700	920	0.749112	1.68876	-10469.7	0.286671	0.90921	K0.03Na0.59Ca0.38Al1.38Si2.62O8	58.5682	0	26.1559	0	0	0	0	7.91277	6.75214	0.610963	0
1700	910	0.713884	1.60325	-9982.92	0.273369	0.865856	K0.04Na0.60Ca0.37Al1.37Si2.63O8	58.8783	0	25.9385	0	0	0	0	7.66111	6.87333	0.648707	0
1700	900	0.681041	1.52359	-9528.91	0.260958	0.825459	K0.04Na0.61Ca0.36Al1.36Si2.64O8	59.1819	0	25.7251	0	0	0	0	7.41416	6.99024	0.68863	0
orthopyroxene_0	thermodynamic	data	and	composition:
Pressure	Temperature	mass	S	H	V	Cp	structure	formula	SiO2	TiO2	Al2O3	Fe2O3	Cr2O3	FeO	MgO	CaO	Na2O	K2O	H2O
1700	1080	0.026824	0.062867	-351.579	0.008321	0.03399	opx	Na0.00Ca0.04Fe''0.19Mg1.67Fe'''0.07Ti0.01Al0.14Si1.89O6	54.0486	0.565635	3.30834	2.48126	0	6.43885	32.1466	0.981109	0.0296823	0	0
1700	1070	0.592998	1.3372	-7472.39	0.168922	0.722322	opx	Na0.00Ca0.00Fe''0.16Mg1.35Fe'''0.18Ti0.38Al0.78Si1.13O6	30.9609	13.9894	18.142	6.71759	0	5.3801	24.793	0.0160694	0.00102913	0	0
1700	1060	0.510012	1.14454	-6427.38	0.145103	0.62003	opx	Na0.00Ca0.00Fe''0.17Mg1.35Fe'''0.18Ti0.39Al0.79Si1.13O6	30.788	14.1423	18.2306	6.61389	0	5.54878	24.6607	0.0146836	0.000978724	0	0
1700	1050	0.442672	0.988606	-5579.64	0.125794	0.53713	opx	Na0.00Ca0.00Fe''0.18Mg1.34Fe'''0.18Ti0.39Al0.79Si1.12O6	30.6237	14.2892	18.319	6.50608	0	5.71594	24.5318	0.0134176	0.000930588	0	0
1700	1040	0.38693	0.859909	-4878.09	0.109827	0.468602	opx	Na0.00Ca0.00Fe''0.18Mg1.33Fe'''0.18Ti0.40Al0.80Si1.12O6	30.4667	14.4306	18.4073	6.39471	0	5.88209	24.4055	0.0122591	0.00088451	0	0
1700	1030	0.340269	0.752498	-4290.9	0.096475	0.411315	opx	Na0.00Ca0.00Fe''0.19Mg1.33Fe'''0.17Ti0.40Al0.80Si1.11O6	30.316	14.5671	18.4956	6.28027	0	6.04767	24.2813	0.0111975	0.000840333	0	0
1700	1020	0.30082	0.661966	-3794.5	0.085197	0.362948	opx	Na0.00Ca0.00Fe''0.19Mg1.32Fe'''0.17Ti0.41Al0.80Si1.11O6	30.1711	14.699	18.584	6.16319	0	6.21307	24.1586	0.0102241	0.000797938	0	0
1700	1010	0.267193	0.585035	-3371.36	0.075593	0.321774	opx	Na0.00Ca0.00Fe''0.20Mg1.32Fe'''0.17Ti0.41Al0.81Si1.10O6	30.0311	14.8267	18.6725	6.04386	0	6.37867	24.037	0.00933102	0.000757239	0	0
1700	1000	0.238288	0.519121	-3007.62	0.067346	0.28643	opx	Na0.00Ca0.00Fe''0.20Mg1.31Fe'''0.16Ti0.41Al0.81Si1.10O6	29.8957	14.9504	18.7611	5.92264	0	6.54479	23.9161	0.00851151	0.000718168	0	0
1700	990	0.213258	0.462231	-2692.59	0.06021	0.255865	opx	Na0.00Ca0.00Fe''0.21Mg1.30Fe'''0.16Ti0.42Al0.82Si1.09O6	29.7644	15.0703	18.8497	5.79982	0	6.71175	23.7955	0.00775944	0.000680663	0	0
1700	980	0.191443	0.412819	-2417.98	0.053997	0.229263	opx	Na0.00Ca0.00Fe''0.21Mg1.30Fe'''0.16Ti0.42Al0.82Si1.09O6	29.6369	15.1867	18.9382	5.67571	0	6.87985	23.675	0.00706936	0.000644678	0	0
1700	970	0.17232	0.369656	-2177.18	0.048555	0.205976	opx	Na0.00Ca0.00Fe''0.22Mg1.29Fe'''0.15Ti0.42Al0.83Si1.09O6	29.5129	15.2995	19.0265	5.55054	0	7.04936	23.5541	0.00643633	0.000610169	0	0
1700	960	0.155466	0.331756	-1964.91	0.043763	0.185481	opx	Na0.00Ca0.00Fe''0.22Mg1.29Fe'''0.15Ti0.43Al0.83Si1.08O6	29.392	15.409	19.1146	5.42457	0	7.22054	23.4328	0.00585587	0.0005771	0	0
1700	950	0.140539	0.298316	-1776.84	0.039523	0.167355	opx	Na0.00Ca0.00Fe''0.23Mg1.28Fe'''0.15Ti0.43Al0.83Si1.08O6	29.2742	15.5152	19.2023	5.29801	0	7.39361	23.3107	0.00532388	0.000545438	0	0
1700	940	0.127259	0.268683	-1609.46	0.035755	0.151253	opx	Na0.00Ca0.00Fe''0.23Mg1.28Fe'''0.14Ti0.43Al0.84Si1.08O6	29.1593	15.6182	19.2896	5.17108	0	7.5688	23.1877	0.00483661	0.00051515	0	0
1700	930	0.115394	0.242314	-1459.84	0.032391	0.136888	opx	Na0.00Ca0.00Fe''0.24Mg1.27Fe'''0.14Ti0.44Al0.84Si1.07O6	29.047	15.7181	19.3762	5.04397	0	7.74631	23.0636	0.00439059	0.000486206	0	0
1700	920	0.104751	0.218761	-1325.58	0.029375	0.124022	opx	Na0.00Ca0.00Fe''0.24Mg1.26Fe'''0.14Ti0.44Al0.85Si1.07O6	28.9373	15.8148	19.4621	4.91686	0	7.92631	22.9382	0.00398264	0.000458576	0	0
1700	910	0.095166	0.197645	-1204.61	0.026663	0.112455	opx	Na0.00Ca0.00Fe''0.25Mg1.26Fe'''0.13Ti0.44Al0.85Si1.07O6	28.8301	15.9085	19.5471	4.78993	0	8.10896	22.8114	0.00360981	0.000432229	0	0
1700	900	0.086504	0.17865	-1095.24	0.024214	0.102018	opx	Na0.00Ca0.00Fe''0.26Mg1.25Fe'''0.13Ti0.44Al0.86Si1.06O6	28.7253	15.9991	19.6312	4.66334	0	8.29438	22.6831	0.00326936	0.000407135	0	0
Title:	Testing
Phase	Masses:
Pressure	Temperature	mass	liquid_0	orthopyroxene_0	orthopyroxene_1	clinopyroxene_0	feldspar_0	spinel_0
1700	1280	100.03	98.8938	0	0	0	0	1.13613
1700	1270	98.9448	97.5548	0	0	0	0	1.39002
1700	1260	97.6	96.3518	0	0	0	0	1.2482
1700	1250	96.392	95.2667	0	0	0	0	1.12528
1700	1240	95.3026	94.2843	0	0	0	0	1.01836
1700	1230	94.3165	93.3916	0	0	0	0	0.92494
1700	1220	93.4206	92.5777	0	0	0	0	0.842945
1700	1210	92.604	91.8334	0	0	0	0	0.77064
1700	1200	91.8573	91.1508	0	0	0	0	0.706471
1700	1190	91.1726	90.5236	0	0	0	0	0.649058
1700	1180	90.5435	89.9457	0	0	0	0	0.597803
1700	1170	89.9639	89.412	0	0	0	0	0.551885
1700	1160	89.4288	88.9182	0	0	0	0	0.510596
1700	1150	88.9337	88.4604	0	0	0	0	0.473343
1700	1140	88.4747	88.035	0	0	0	0	0.439623
1700	1130	88.0483	87.6393	0	0	0	0	0.409015
1700	1120	87.655	83.2339	0	0	1.84391	2.1508	0.426392
1700	1110	83.2497	78.8814	0	0	1.79458	2.19852	0.375134
1700	1100	78.8952	75.0186	0	0	1.51981	2.02794	0.328811
1700	1090	75.0307	71.5629	0	0	1.29587	1.88178	0.290217
1700	1080	71.5724	67.9616	0.026824	0.48031	0.890344	2.03764	0.175679
1700	1070	67.9719	64.6231	0.592998	0	0.686538	1.94077	0.128435
1700	1060	64.6316	61.6588	0.510012	0	0.567852	1.77894	0.115997
1700	1050	61.6666	59.005	0.442672	0	0.474506	1.63941	0.104992
1700	1040	59.0123	56.6122	0.38693	0	0.399835	1.51817	0.095238
1700	1030	56.619	54.441	0.340269	0	0.339531	1.41171	0.086547
1700	1020	54.4474	52.46	0.30082	0	0.290407	1.3174	0.078773
1700	1010	52.4662	50.6437	0.267193	0	0.250032	1.23344	0.071801
1700	1000	50.6496	48.9711	0.238288	0	0.216633	1.15808	0.065528
1700	990	48.9767	47.4248	0.213258	0	0.188843	1.08993	0.059866
1700	980	47.4302	45.9905	0.191443	0	0.165581	1.02798	0.054745
1700	970	45.9957	44.6559	0.17232	0	0.146004	0.971419	0.050106
1700	960	44.661	43.4106	0.155466	0	0.129442	0.919554	0.045897
1700	950	43.4155	42.2457	0.140539	0	0.115365	0.871828	0.042074
1700	940	42.2506	41.1536	0.127259	0	0.103346	0.827768	0.038598
1700	930	41.1583	40.1274	0.115394	0	0.093043	0.786976	0.035434
1700	920	40.1321	39.1615	0.104751	0	0.084176	0.749112	0.032552
1700	910	39.166	38.2505	0.095166	0	0.076518	0.713884	0.029927
1700	900	38.255	37.39	0.086504	0	0.069885	0.681041	0.027533
Title:	Testing
Phase	Volumes:
Pressure	Temperature	mass	V	liquid_0	orthopyroxene_0	orthopyroxene_1	clinopyroxene_0	feldspar_0	spinel_0
1700	1280	100.03	38.8012	38.5473	0	0	0	0	0.253914
1700	1270	98.9448	38.5185	38.2078	0	0	0	0	0.310744
1700	1260	97.6	38.1787	37.8995	0	0	0	0	0.279141
1700	1250	96.392	37.8702	37.6185	0	0	0	0	0.251763
1700	1240	95.3026	37.5891	37.3612	0	0	0	0	0.227956
1700	1230	94.3165	37.3318	37.1247	0	0	0	0	0.207164
1700	1220	93.4206	37.0953	36.9064	0	0	0	0	0.188919
1700	1210	92.604	36.8771	36.7043	0	0	0	0	0.172836
1700	1200	91.8573	36.6751	36.5165	0	0	0	0	0.158565
1700	1190	91.1726	36.4875	36.3417	0	0	0	0	0.1458
1700	1180	90.5435	36.3127	36.1783	0	0	0	0	0.134406
1700	1170	89.9639	36.1495	36.0252	0	0	0	0	0.124201
1700	1160	89.4288	35.9965	35.8815	0	0	0	0	0.115026
1700	1150	88.9337	35.8529	35.7462	0	0	0	0	0.10675
1700	1140	88.4747	35.7177	35.6185	0	0	0	0	0.099261
1700	1130	88.0483	35.5902	35.4977	0	0	0	0	0.092464
1700	1120	87.655	35.3489	33.8798	0	0	0.564529	0.808239	0.096351
1700	1110	83.2497	33.734	32.2726	0	0	0.549505	0.827168	0.084719
1700	1100	78.8952	32.1431	30.8396	0	0	0.465421	0.763919	0.074226
1700	1090	75.0307	30.7237	29.5516	0	0	0.396875	0.709732	0.065496
1700	1080	71.5724	29.4318	28.205	0.008321	0.136998	0.272597	0.769346	0.039483
1700	1070	67.9719	28.0944	26.9531	0.168922	0	0.210129	0.733519	0.028711
1700	1060	64.6316	26.8546	25.8369	0.145103	0	0.173751	0.673026	0.0258
1700	1050	61.6666	25.7483	24.8333	0.125794	0	0.14515	0.620845	0.02324
1700	1040	59.0123	24.7531	23.9245	0.109827	0	0.122278	0.57548	0.020985
1700	1030	56.619	23.8512	23.0963	0.096475	0	0.103811	0.535625	0.018987
1700	1020	54.4474	23.029	22.3375	0.085197	0	0.088772	0.500293	0.017209
1700	1010	52.4662	22.2751	21.6387	0.075593	0	0.076414	0.46882	0.015622
1700	1000	50.6496	21.5807	20.9924	0.067346	0	0.066193	0.440548	0.014202
1700	990	48.9767	20.9382	20.3924	0.06021	0	0.057689	0.414966	0.012927
1700	980	47.4302	20.3415	19.8335	0.053997	0	0.050573	0.391695	0.011778
1700	970	45.9957	19.7855	19.3112	0.048555	0	0.044583	0.370428	0.010743
1700	960	44.661	19.2658	18.8218	0.043763	0	0.039517	0.350915	0.009807
1700	950	43.4155	18.7788	18.3621	0.039523	0	0.035211	0.332944	0.008961
1700	940	42.2506	18.3212	17.9293	0.035755	0	0.031535	0.316342	0.008195
1700	930	41.1583	17.8902	17.521	0.032391	0	0.028383	0.30096	0.0075
1700	920	40.1321	17.4836	17.1351	0.029375	0	0.02567	0.286671	0.00687
1700	910	39.166	17.0993	16.7696	0.026663	0	0.023328	0.273369	0.006297
1700	900	38.255	16.7352	16.423	0.024214	0	0.021298	0.260958	0.005777
Title:	Testing
Solid	Composition:
Pressure	Temperature	mass	SiO2	TiO2	Al2O3	Fe2O3	Cr2O3	FeO	MgO	CaO	Na2O	K2O	H2O
1700	1280	1.13613	2.69903e-11	2.54716	7.12965	60.7729	0	20.099	9.45132	-6.02809e-12	1.51415e-13	-2.87674e-14	0
1700	1270	1.39002	4.49907e-14	2.62306	7.11881	60.7045	0	19.9812	9.57242	0	0	0	0
1700	1260	1.2482	2.17111e-13	2.69916	7.12057	60.6244	0	19.8558	9.70001	0	0	0	0
1700	1250	1.12528	2.03776e-13	2.77574	7.13325	60.5339	0	19.7232	9.83381	0	0	0	0
1700	1240	1.01836	-3.07052e-13	2.85306	7.15555	60.434	0	19.5837	9.97369	0	0	0	0
1700	1230	0.92494	6.76128e-14	2.93137	7.18646	60.3253	0	19.4373	10.1196	0	0	0	0
1700	1220	0.842945	-3.70948e-13	3.01093	7.22526	60.2081	0	19.2842	10.2715	0	0	0	0
1700	1210	0.77064	5.13953e-13	3.092	7.27137	60.0827	0	19.1244	10.4295	0	0	0	0
1700	1200	0.706471	2.65564e-13	3.17482	7.32438	59.9491	0	18.958	10.5937	0	0	0	0
1700	1190	0.649058	-1.44527e-12	3.25959	7.38395	59.8074	0	18.7851	10.764	0	0	0	0
1700	1180	0.597803	-9.41515e-13	3.34659	7.44992	59.6573	0	18.6056	10.9406	0	0	0	0
1700	1170	0.551885	1.13317e-13	3.43607	7.52222	59.4984	0	18.4195	11.1238	0	0	0	0
1700	1160	0.510596	1.02067e-12	3.52832	7.60087	59.3304	0	18.2267	11.3137	0	0	0	0
1700	1150	0.473343	3.08279e-13	3.62365	7.68599	59.1527	0	18.0268	11.5108	0	0	0	0
1700	1140	0.439623	-3.31924e-13	3.72238	7.7778	58.9646	0	17.8199	11.7153	0	0	0	0
1700	1130	0.409015	-4.58696e-13	3.82487	7.87658	58.7653	0	17.6055	11.9277	0	0	0	0
1700	1120	4.4211	44.5864	0.941517	18.5673	7.88039	0	3.03189	7.36945	15.7859	1.76462	0.0725387	0
1700	1110	4.36824	45.4498	0.955173	18.7431	7.09913	0	2.85249	7.23603	15.6511	1.93196	0.081197	0
1700	1100	3.87656	45.8798	0.989035	19.0066	6.81791	0	2.79984	7.02203	15.2783	2.11531	0.0912284	0
1700	1090	3.46787	46.326	1.01995	19.2545	6.54489	0	2.74469	6.80629	14.8944	2.30701	0.102197	0
1700	1080	3.6108	46.1367	2.493	21.1783	4.85239	0	2.46713	7.94957	12.3424	2.4653	0.1153	0
1700	1070	3.34875	46.1322	3.0036	21.9236	4.33477	0	2.38181	7.99057	11.4791	2.62597	0.128452	0
1700	1060	2.9728	46.524	2.93187	22.1237	4.25367	0	2.37917	7.59589	11.2313	2.81684	0.143521	0
1700	1050	2.66158	46.9292	2.86205	22.2904	4.16679	0	2.37336	7.22918	10.9828	3.00664	0.159499	0
1700	1040	2.40017	47.3473	2.7923	22.4312	4.07475	0	2.36386	6.88339	10.7349	3.19579	0.176472	0
1700	1030	2.17806	47.7754	2.72291	22.5477	3.97857	0	2.35107	6.55753	10.4888	3.38355	0.194456	0
1700	1020	1.9874	48.211	2.65408	22.6419	3.87914	0	2.33534	6.25052	10.2453	3.56932	0.213478	0
1700	1010	1.82247	48.6524	2.58577	22.7166	3.77696	0	2.31679	5.96042	10.0046	3.75291	0.233587	0
1700	1000	1.67853	49.0977	2.51815	22.7728	3.67289	0	2.29581	5.68659	9.76742	3.93381	0.254813	0
1700	990	1.5519	49.545	2.45134	22.8118	3.56765	0	2.27274	5.42828	9.53437	4.1116	0.277192	0
1700	980	1.43975	49.993	2.38537	22.835	3.4618	0	2.24784	5.18445	9.3057	4.286	0.300774	0
1700	970	1.33985	50.4405	2.32025	22.844	3.35583	0	2.22131	4.95408	9.08158	4.45682	0.325616	0
1700	960	1.25036	50.8866	2.25594	22.84	3.25016	0	2.19336	4.73619	8.8621	4.62392	0.351787	0
1700	950	1.16981	51.3304	2.19243	22.8241	3.14519	0	2.16414	4.52985	8.64729	4.7872	0.379365	0
1700	940	1.09697	51.7715	2.12964	22.7975	3.04126	0	2.1338	4.33417	8.43713	4.94658	0.408443	0
1700	930	1.03085	52.2093	2.06752	22.761	2.93868	0	2.10249	4.14832	8.23156	5.10203	0.439129	0
1700	920	0.970591	52.6435	2.00599	22.7154	2.8377	0	2.07029	3.97152	8.03049	5.25351	0.471548	0
1700	910	0.915496	53.074	1.94495	22.6615	2.73858	0	2.0373	3.80302	7.83383	5.40102	0.505848	0
1700	900	0.864963	53.5005	1.8843	22.5997	2.64153	0	2.00359	3.64212	7.64144	5.54456	0.542202	0
Title:	Testing
Bulk	Composition:
Pressure	Temperature	mass	SiO2	TiO2	Al2O3	Fe2O3	Cr2O3	FeO	MgO	CaO	Na2O	K2O	H2O
1700	1280	100.03	51.3646	1.69949	16.0052	5.59713	0	8.22867	4.88854	7.0079	2.89913	1.29961	1.0097
1700	1270	98.9448	51.9279	1.68891	16.0989	5.4659	0	7.63429	4.83372	7.08476	2.93093	1.31386	1.02077
1700	1260	97.6	52.6434	1.67485	16.2195	5.129	0	7.04866	4.76409	7.18238	2.97131	1.33197	1.03484
1700	1250	96.392	53.3032	1.66091	16.3306	4.81462	0	6.51499	4.69829	7.27239	3.00855	1.34866	1.04781
1700	1240	95.3026	53.9125	1.64715	16.4331	4.52124	0	6.02772	4.63599	7.35552	3.04294	1.36408	1.05978
1700	1230	94.3165	54.4762	1.6336	16.5277	4.24733	0	5.58193	4.57687	7.43242	3.07475	1.37834	1.07086
1700	1220	93.4206	54.9986	1.62027	16.6152	3.99143	0	5.17328	4.52068	7.5037	3.10424	1.39156	1.08113
1700	1210	92.604	55.4836	1.60719	16.696	3.75216	0	4.79798	4.46716	7.56987	3.13161	1.40383	1.09067
1700	1200	91.8573	55.9346	1.59435	16.7708	3.52822	0	4.45273	4.41609	7.6314	3.15707	1.41524	1.09953
1700	1190	91.1726	56.3546	1.58175	16.8401	3.31841	0	4.13471	4.36728	7.68871	3.18078	1.42587	1.10779
1700	1180	90.5435	56.7462	1.56941	16.9042	3.1219	0	3.84137	4.32058	7.74214	3.20288	1.43577	1.11549
1700	1170	89.9639	57.1118	1.55732	16.9637	2.93773	0	3.5704	4.27584	7.79201	3.22351	1.44502	1.12267
1700	1160	89.4288	57.4535	1.54548	17.0189	2.76498	0	3.31977	4.2329	7.83864	3.2428	1.45367	1.12939
1700	1150	88.9337	57.7734	1.53386	17.0701	2.60284	0	3.08765	4.19164	7.88228	3.26086	1.46176	1.13568
1700	1140	88.4747	58.0731	1.52247	17.1176	2.45057	0	2.87244	4.15193	7.92317	3.27778	1.46935	1.14157
1700	1130	88.0483	58.3544	1.5113	17.1617	2.30747	0	2.67271	4.11368	7.96154	3.29365	1.47646	1.1471
1700	1120	87.655	58.6162	1.50028	17.2021	2.21227	0	2.45159	4.07661	7.99726	3.30842	1.48309	1.15224
1700	1110	83.2497	59.3513	1.52974	17.1269	2.06455	0	2.28294	3.90129	7.58254	3.38983	1.55772	1.21322
1700	1100	78.8952	60.1119	1.56136	17.0349	1.92231	0	2.12884	3.71632	7.13493	3.47001	1.6392	1.28018
1700	1090	75.0307	60.8389	1.59076	16.9309	1.79139	0	1.98478	3.54529	6.7135	3.53949	1.71891	1.34611
1700	1080	71.5724	61.5353	1.6183	16.8167	1.65328	0	1.86559	3.3872	6.31669	3.5988	1.79702	1.41116
1700	1070	67.9719	62.3468	1.5719	16.5834	1.56082	0	1.76486	3.14557	5.99615	3.65854	1.88609	1.48591
1700	1060	64.6316	63.1808	1.49784	16.3054	1.48682	0	1.67113	2.89492	5.7118	3.71163	1.97692	1.5627
1700	1050	61.6666	63.9779	1.42886	16.0238	1.41635	0	1.58149	2.66876	5.44553	3.75438	2.06505	1.63784
1700	1040	59.0123	64.7412	1.3644	15.7402	1.34913	0	1.49584	2.4636	5.19567	3.78772	2.15075	1.71151
1700	1030	56.619	65.4731	1.30408	15.4557	1.285	0	1.41409	2.27681	4.96079	3.81245	2.23418	1.78385
1700	1020	54.4474	66.1757	1.24755	15.1712	1.22379	0	1.33615	2.10621	4.73966	3.82926	2.31552	1.855
1700	1010	52.4662	66.851	1.19454	14.8875	1.16534	0	1.2619	1.9499	4.53117	3.83876	2.39488	1.92505
1700	1000	50.6496	67.5007	1.14476	14.6051	1.10954	0	1.19121	1.80632	4.33433	3.84152	2.47237	1.99409
1700	990	48.9767	68.1264	1.098	14.3247	1.05625	0	1.12395	1.6741	4.14828	3.83804	2.5481	2.0622
1700	980	47.4302	68.7294	1.05405	14.0465	1.00537	0	1.06	1.55206	3.97223	3.82878	2.62212	2.12944
1700	970	45.9957	69.311	1.01272	13.771	0.956797	0	0.999224	1.4392	3.80551	3.81417	2.69449	2.19586
1700	960	44.661	69.8723	0.973869	13.4984	0.910425	0	0.941495	1.33462	3.64749	3.79461	2.76526	2.26148
1700	950	43.4155	70.4143	0.937337	13.2291	0.866167	0	0.886687	1.23755	3.49761	3.77044	2.83446	2.32636
1700	940	42.2506	70.9379	0.902998	12.9632	0.823937	0	0.834678	1.14733	3.35535	3.74202	2.90213	2.3905
1700	930	41.1583	71.4439	0.870736	12.7009	0.783653	0	0.785348	1.06334	3.22027	3.70966	2.96827	2.45394
1700	920	40.1321	71.9332	0.840444	12.4423	0.745236	0	0.73858	0.985083	3.09193	3.67365	3.03291	2.51669
1700	910	39.166	72.4064	0.812029	12.1876	0.70861	0	0.69426	0.91208	2.96995	3.63425	3.09605	2.57877
1700	900	38.255	72.8642	0.785405	11.9369	0.673703	0	0.652281	0.843924	2.85399	3.59174	3.15769	2.64018
Title:	Testing
Partition	Coefficients:
Pressure	Temperature	mass
1700	1280	100.03
1700	1270	98.9448
1700	1260	97.6
1700	1250	96.392
1700	1240	95.3026
1700	1230	94.3165
1700	1220	93.4206
1700	1210	92.604
1700	1200	91.8573
1700	1190	91.1726
1700	1180	90.5435
1700	1170	89.9639
1700	1160	89.4288
1700	1150	88.9337
1700	1140	88.4747
1700	1130	88.0483
1700	1120	87.655
1700	1110	83.2497
1700	1100	78.8952
1700	1090	75.0307
1700	1080	71.5724
1700	1070	67.9719
1700	1060	64.6316
1700	1050	61.6666
1700	1040	59.0123
1700	1030	56.619
1700	1020	54.4474
1700	1010	52.4662
1700	1000	50.6496
1700	990	48.9767
1700	980	47.4302
1700	970	45.9957
1700	960	44.661
1700	950	43.4155
1700	940	42.2506
1700	930	41.1583
1700	920	40.1321
1700	910	39.166
1700	900	38.255
Bulk	Trace:
Pressure	Temperature	mass
1700	1280	100.03
1700	1270	98.9448
1700	1260	97.6
1700	1250	96.392
1700	1240	95.3026
1700	1230	94.3165
1700	1220	93.4206
1700	1210	92.604
1700	1200	91.8573
1700	1190	91.1726
1700	1180	90.5435
1700	1170	89.9639
1700	1160	89.4288
1700	1150	88.9337
1700	1140	88.4747
1700	1130	88.0483
1700	1120	87.655
1700	1110	83.2497
1700	1100	78.8952
1700	1090	75.0307
1700	1080	71.5724
1700	1070	67.9719
1700	1060	64.6316
1700	1050	61.6666
1700	1040	59.0123
1700	1030	56.619
1700	1020	54.4474
1700	1010	52.4662
1700	1000	50.6496
1700	990	48.9767
1700	980	47.4302
1700	970	45.9957
1700	960	44.661
1700	950	43.4155
1700	940	42.2506
1700	930	41.1583
1700	920	40.1321
1700	910	39.166
1700	900	38.255
Solid	Trace:
Pressure	Temperature	mass
1700	1280	1.13613
1700	1270	1.39002
1700	1260	1.2482
1700	1250	1.12528
1700	1240	1.01836
1700	1230	0.92494
1700	1220	0.842945
1700	1210	0.77064
1700	1200	0.706471
1700	1190	0.649058
1700	1180	0.597803
1700	1170	0.551885
1700	1160	0.510596
1700	1150	0.473343
1700	1140	0.439623
1700	1130	0.409015
1700	1120	4.4211
1700	1110	4.36824
1700	1100	3.87656
1700	1090	3.46787
1700	1080	3.6108
1700	1070	3.34875
1700	1060	2.9728
1700	1050	2.66158
1700	1040	2.40017
1700	1030	2.17806
1700	1020	1.9874
1700	1010	1.82247
1700	1000	1.67853
1700	990	1.5519
1700	980	1.43975
1700	970	1.33985
1700	960	1.25036
1700	950	1.16981
1700	940	1.09697
1700	930	1.03085
1700	920	0.970591
1700	910	0.915496
1700	900	0.864963
Liquid	Trace:
Pressure	Temperature	mass
1700	1280	98.8938
1700	1270	97.5548
1700	1260	96.3518
1700	1250	95.2667
1700	1240	94.2843
1700	1230	93.3916
1700	1220	92.5777
1700	1210	91.8334
1700	1200	91.1508
1700	1190	90.5236
1700	1180	89.9457
1700	1170	89.412
1700	1160	88.9182
1700	1150	88.4604
1700	1140	88.035
1700	1130	87.6393
1700	1120	83.2339
1700	1110	78.8814
1700	1100	75.0186
1700	1090	71.5629
1700	1080	67.9616
1700	1070	64.6231
1700	1060	61.6588
1700	1050	59.005
1700	1040	56.6122
1700	1030	54.441
1700	1020	52.46
1700	1010	50.6437
1700	1000	48.9711
1700	990	47.4248
1700	980	45.9905
1700	970	44.6559
1700	960	43.4106
1700	950	42.2457
1700	940	41.1536
1700	930	40.1274
1700	920	39.1615
1700	910	38.2505
1700	900	37.39
spinel_0	trace:
Pressure	Temperature	mass
1700	1280	1.13613
1700	1270	1.39002
1700	1260	1.2482
1700	1250	1.12528
1700	1240	1.01836
1700	1230	0.92494
1700	1220	0.842945
1700	1210	0.77064
1700	1200	0.706471
1700	1190	0.649058
1700	1180	0.597803
1700	1170	0.551885
1700	1160	0.510596
1700	1150	0.473343
1700	1140	0.439623
1700	1130	0.409015
1700	1120	0.426392
1700	1110	0.375134
1700	1100	0.328811
1700	1090	0.290217
1700	1080	0.175679
1700	1070	0.128435
1700	1060	0.115997
1700	1050	0.104992
1700	1040	0.095238
1700	1030	0.086547
1700	1020	0.078773
1700	1010	0.071801
1700	1000	0.065528
1700	990	0.059866
1700	980	0.054745
1700	970	0.050106
1700	960	0.045897
1700	950	0.042074
1700	940	0.038598
1700	930	0.035434
1700	920	0.032552
1700	910	0.029927
1700	900	0.027533
clinopyroxene_0	trace:
Pressure	Temperature	mass
1700	1120	1.84391
1700	1110	1.79458
1700	1100	1.51981
1700	1090	1.29587
1700	1080	0.890344
1700	1070	0.686538
1700	1060	0.567852
1700	1050	0.474506
1700	1040	0.399835
1700	1030	0.339531
1700	1020	0.290407
1700	1010	0.250032
1700	1000	0.216633
1700	990	0.188843
1700	980	0.165581
1700	970	0.146004
1700	960	0.129442
1700	950	0.115365
1700	940	0.103346
1700	930	0.093043
1700	920	0.084176
1700	910	0.076518
1700	900	0.069885
orthopyroxene_1	trace:
Pressure	Temperature	mass
1700	1080	0.48031
feldspar_0	trace:
Pressure	Temperature	mass
1700	1120	2.1508
1700	1110	2.19852
1700	1100	2.02794
1700	1090	1.88178
1700	1080	2.03764
1700	1070	1.94077
1700	1060	1.77894
1700	1050	1.63941
1700	1040	1.51817
1700	1030	1.41171
1700	1020	1.3174
1700	1010	1.23344
1700	1000	1.15808
1700	990	1.08993
1700	980	1.02798
1700	970	0.971419
1700	960	0.919554
1700	950	0.871828
1700	940	0.827768
1700	930	0.786976
1700	920	0.749112
1700	910	0.713884
1700	900	0.681041
orthopyroxene_0	trace:
Pressure	Temperature	mass
1700	1080	0.026824
1700	1070	0.592998
1700	1060	0.510012
1700	1050	0.442672
1700	1040	0.38693
1700	1030	0.340269
1700	1020	0.30082
1700	1010	0.267193
1700	1000	0.238288
1700	990	0.213258
1700	980	0.191443
1700	970	0.17232
1700	960	0.155466
1700	950	0.140539
1700	940	0.127259
1700	930	0.115394
1700	920	0.104751
1700	910	0.095166
1700	900	0.086504
